# Supplementary material for: K2[FeII 3(P2O7)2(H2O)2]
Source: Acta Crystallogr Sect E Struct Rep Online. 2012 May 19;68(Pt 6):i47–8. doi: 10.1107/S1600536812021484 (PMC3379056; doi:10.1107/S1600536812021484)
Supplement: Supplementary file 1 [file e-68-00i47-sup1.cif]

##############################################################################
#                                                                            #
# This CIF contains the data in a paper accepted for publication in          #
# Acta Crystallographica Section E. It conforms to the requirements of       #
# Notes for Authors for Acta Crystallographica Section E, and has been       #
# peer reviewed under the auspices of the IUCr Commission on Journals.       #
#                                                                            #
# Full details of the Crystallographic Information File format               #
# are given in the paper "The Crystallographic Information File (CIF):       #
# a New Standard Archive File for Crystallography" by S. R. Hall, F. H.      #
# Allen and I. D. Brown [Acta Cryst. (1991), A47, 655-685].                  #
#                                                                            #
# The current version of the core CIF dictionary is obtainable from          #
# ftp://ftp.iucr.org/pub/cif_core.dic.                                       #
#                                                                            #
# Software is freely available for graphical display of the structure(s)     #
# in this CIF. For information consult the CIF software page                 #
# http://www.iucr.org/resources/cif/software.                                #
#                                                                            #
# This file may be used for bona fide research purposes within the           #
# scientific community so long as proper attribution is given to the journal # 
# article from which it was obtained.                                        #
#                                                                            #
##############################################################################
data_I
_audit_creation_method     SHELXL-97
_chemical_name_systematic
;
Dipotassium diaquabis(diphosphato)triferrate(II)
;
_chemical_name_common     ?
_chemical_formula_moiety     .
_chemical_formula_sum     'Fe3 H4 K2 O16 P4'
_chemical_formula_structural     'K2 (Fe3 (H2 O)2 (P2 O7)2)'
_chemical_formula_iupac     'K2 [Fe3 (P2 O7)2 (H2 O)2]'
_chemical_formula_weight     629.66
_chemical_melting_point     ?
_symmetry_cell_setting     monoclinic
_symmetry_space_group_name_H-M     'P 21/c'
_symmetry_space_group_name_Hall     '-P 2ybc'
loop_
    _symmetry_equiv_pos_as_xyz
    'x, y, z'
    '-x, y+1/2, -z+1/2'
    '-x, -y, -z'
    'x, -y-1/2, z-1/2'
_cell_length_a     9.1517(16)
_cell_length_b     8.1737(15)
_cell_length_c     9.3147(17)
_cell_angle_alpha     90.00
_cell_angle_beta     98.860(3)
_cell_angle_gamma     90.00
_cell_volume     688.5(2)
_cell_formula_units_Z     2
_cell_measurement_reflns_used     4006
_cell_measurement_theta_min     2.25
_cell_measurement_theta_max     28.27
_cell_measurement_temperature     173(2)
_exptl_crystal_description     'block'
_exptl_crystal_colour     'colourless'
_exptl_crystal_size_max     0.09
_exptl_crystal_size_mid     0.09
_exptl_crystal_size_min     0.08
_exptl_crystal_density_diffrn     3.037
_exptl_crystal_density_meas     ?
_exptl_crystal_density_method     'not measured'
_exptl_crystal_F_000     616
_exptl_absorpt_coefficient_mu     4.280
_exptl_absorpt_correction_type     multi-scan
_exptl_absorpt_process_details     '(SMART; Bruker, 2001)'
_exptl_absorpt_correction_T_min     0.687
_exptl_absorpt_correction_T_max     0.710
_exptl_special_details     ?
_diffrn_ambient_temperature     173(2)
_diffrn_radiation_type     MoK\a
_diffrn_radiation_wavelength     0.71073
_diffrn_radiation_source     'fine-focus sealed tube'
_diffrn_radiation_monochromator     graphite
_diffrn_measurement_device_type     'Bruker SMART CCD area-detector'
_diffrn_measurement_method
       '1265 images,\f=0, 90, 180 degree, and \D\w=0.3 degree, \c= 54.74 degree'
_diffrn_detector_area_resol_mean     .
_diffrn_reflns_number     4006
_diffrn_reflns_av_R_equivalents     0.0274
_diffrn_reflns_av_sigmaI/netI     0.0378
_diffrn_reflns_theta_min     2.25
_diffrn_reflns_theta_max     28.27
_diffrn_reflns_theta_full     27.50
_diffrn_measured_fraction_theta_max     0.935
_diffrn_measured_fraction_theta_full     0.978
_diffrn_reflns_limit_h_min     -11
_diffrn_reflns_limit_h_max     12
_diffrn_reflns_limit_k_min     -10
_diffrn_reflns_limit_k_max     10
_diffrn_reflns_limit_l_min     -12
_diffrn_reflns_limit_l_max     8
_diffrn_standards_number     0
_diffrn_standards_interval_count     .
_diffrn_standards_interval_time     .
_diffrn_standards_decay_%     .
_refine_special_details
;
 Refinement of F^2^ against ALL reflections.  The weighted R-factor wR and
 goodness of fit S are based on F^2^, conventional R-factors R are based
 on F, with F set to zero for negative F^2^. The threshold expression of
 F^2^ > 2sigma(F^2^) is used only for calculating R-factors(gt) etc. and is
 not relevant to the choice of reflections for refinement.  R-factors based
 on F^2^ are statistically about twice as large as those based on F, and R-
 factors based on ALL data will be even larger.
;
_reflns_number_total     1596
_reflns_number_gt     1460
_reflns_threshold_expression     I>2\s(I)
_refine_ls_structure_factor_coef     Fsqd
_refine_ls_matrix_type     full
_refine_ls_R_factor_all     0.0354
_refine_ls_R_factor_gt     0.0319
_refine_ls_wR_factor_gt     0.0721
_refine_ls_wR_factor_ref     0.0741
_refine_ls_goodness_of_fit_ref     1.070
_refine_ls_restrained_S_all     1.070
_refine_ls_number_reflns     1596
_refine_ls_number_parameters     123
_refine_ls_number_restraints     0
_refine_ls_hydrogen_treatment     refall
_refine_ls_weighting_scheme     calc
_refine_ls_weighting_details
         'calc w=1/[\s^2^(Fo^2^)+(0.0303P)^2^+1.2800P] where P=(Fo^2^+2Fc^2^)/3'
_atom_sites_solution_hydrogens     difmap
_atom_sites_solution_primary     direct
_atom_sites_solution_secondary     difmap
_refine_ls_shift/su_max     0.000
_refine_ls_shift/su_mean     0.000
_refine_diff_density_max     0.566
_refine_diff_density_min     -0.663
_refine_ls_extinction_method     none
_refine_ls_extinction_coef     ?
loop_
    _atom_type_symbol
    _atom_type_description
    _atom_type_scat_dispersion_real
    _atom_type_scat_dispersion_imag
    _atom_type_scat_source
    'H' 'H' 0.0000 0.0000
                         'International Tables Vol C Tables 4.2.6.8 and 6.1.1.4'
    'Fe' 'Fe' 0.3463 0.8444
                         'International Tables Vol C Tables 4.2.6.8 and 6.1.1.4'
    'K' 'K' 0.2009 0.2494
                         'International Tables Vol C Tables 4.2.6.8 and 6.1.1.4'
    'O' 'O' 0.0106 0.0060
                         'International Tables Vol C Tables 4.2.6.8 and 6.1.1.4'
    'P' 'P' 0.1023 0.0942
                         'International Tables Vol C Tables 4.2.6.8 and 6.1.1.4'
_computing_data_collection     'SMART (Bruker, 2001)'
_computing_cell_refinement     'SAINT (Bruker, 2001)'
_computing_data_reduction     'SAINT (Bruker, 2001)'
_computing_structure_solution     'SHELXS97 (Sheldrick, 2008)'
_computing_structure_refinement     'SHELXL97 (Sheldrick, 2008)'
_computing_molecular_graphics
                           'DIAMOND (Brandenburg, 2005) and ATOMS (Dowty, 2004)'
_computing_publication_material
                         'SHELXL97 (Sheldrick, 2008) and WinGX (Farrugia, 1999)'
loop_
    _atom_site_type_symbol
    _atom_site_label
    _atom_site_fract_x
    _atom_site_fract_y
    _atom_site_fract_z
    _atom_site_U_iso_or_equiv
    _atom_site_adp_type
    _atom_site_calc_flag
    _atom_site_refinement_flags
    _atom_site_occupancy
    _atom_site_symmetry_multiplicity
    _atom_site_disorder_assembly
    _atom_site_disorder_group
    Fe Fe1 0.86324(5) 0.85888(6) 0.50352(5) 0.00807(13) Uani d . 1 1 . .
    Fe Fe2 1.0000 0.5000 0.5000 0.00754(16) Uani d S 1 2 . .
    P P1 0.89966(9) 0.30110(10) 0.20949(9) 0.00652(18) Uani d . 1 1 . .
    P P2 0.69498(9) 0.56235(10) 0.26759(9) 0.00744(18) Uani d . 1 1 . .
    K K1 0.57440(8) 0.27162(10) 0.48169(9) 0.01682(19) Uani d . 1 1 . .
    O O1 0.6935(3) 0.6515(3) 0.1248(3) 0.0111(5) Uani d . 1 1 . .
    O O2 0.7397(2) 0.3719(3) 0.2360(2) 0.0090(5) Uani d . 1 1 . .
    O O3 0.8654(2) 0.1362(3) 0.1376(2) 0.0084(5) Uani d . 1 1 . .
    O O4 0.9925(2) 0.2944(3) 0.3595(2) 0.0094(5) Uani d . 1 1 . .
    O O5 0.8140(2) 0.6235(3) 0.3887(3) 0.0103(5) Uani d . 1 1 . .
    O O6 1.0389(2) 0.9230(3) 0.3891(2) 0.0089(5) Uani d . 1 1 . .
    O O7 0.5448(2) 0.5477(3) 0.3129(3) 0.0120(5) Uani d . 1 1 . .
    O O8 0.7250(3) 0.9942(3) 0.3420(3) 0.0146(5) Uani d . 1 1 . .
    H H1 0.770(5) 1.027(6) 0.278(5) 0.023(13) Uiso d . 1 1 . .
    H H2 0.645(5) 0.991(5) 0.302(5) 0.013(11) Uiso d . 1 1 . .
loop_
    _atom_site_aniso_label
    _atom_site_aniso_U_11
    _atom_site_aniso_U_22
    _atom_site_aniso_U_33
    _atom_site_aniso_U_12
    _atom_site_aniso_U_13
    _atom_site_aniso_U_23
    Fe1 0.0087(2) 0.0085(2) 0.0070(2) 0.00054(17) 0.00131(17) 0.00043(17)
    Fe2 0.0088(3) 0.0075(3) 0.0061(3) 0.0003(2) 0.0004(2) 0.0000(2)
    P1 0.0070(4) 0.0068(4) 0.0058(4) 0.0001(3) 0.0008(3) -0.0002(3)
    P2 0.0072(4) 0.0081(4) 0.0069(4) 0.0007(3) 0.0007(3) -0.0007(3)
    K1 0.0152(4) 0.0183(4) 0.0164(4) -0.0009(3) 0.0007(3) 0.0013(3)
    O1 0.0113(11) 0.0142(12) 0.0083(11) 0.0030(9) 0.0029(9) 0.0019(9)
    O2 0.0072(11) 0.0086(11) 0.0113(12) -0.0005(8) 0.0015(9) -0.0025(9)
    O3 0.0105(11) 0.0075(11) 0.0071(11) -0.0004(8) 0.0014(9) -0.0016(9)
    O4 0.0103(11) 0.0096(11) 0.0079(11) 0.0005(9) 0.0002(9) -0.0006(9)
    O5 0.0096(11) 0.0089(11) 0.0114(12) 0.0017(9) -0.0014(9) -0.0020(9)
    O6 0.0091(11) 0.0094(12) 0.0082(11) -0.0001(9) 0.0021(9) -0.0014(9)
    O7 0.0072(11) 0.0134(12) 0.0158(13) -0.0004(9) 0.0028(9) -0.0008(10)
    O8 0.0097(13) 0.0200(14) 0.0140(14) 0.0006(10) 0.0009(11) 0.0061(10)
_geom_special_details
;
 All esds (except the esd in the dihedral angle between two l.s. planes)
 are estimated using the full covariance matrix.  The cell esds are taken
 into account individually in the estimation of esds in distances, angles
 and torsion angles; correlations between esds in cell parameters are only
 used when they are defined by crystal symmetry.  An approximate (isotropic)
 treatment of cell esds is used for estimating esds involving l.s. planes.
;
loop_
    _geom_bond_atom_site_label_1
    _geom_bond_atom_site_label_2
    _geom_bond_site_symmetry_2
    _geom_bond_distance
    _geom_bond_publ_flag
    Fe1 O1 4_576 2.058(2) no
    Fe1 O4 3_766 2.103(2) no
    Fe1 O8 . 2.121(3) no
    Fe1 O6 . 2.127(2) no
    Fe1 O6 3_776 2.169(2) no
    Fe1 O5 . 2.214(2) no
    Fe2 O5 3_766 2.109(2) no
    Fe2 O5 . 2.109(2) no
    Fe2 O4 3_766 2.124(2) no
    Fe2 O4 . 2.124(2) no
    Fe2 O3 4_566 2.210(2) no
    Fe2 O3 2_755 2.210(2) no
    P1 O3 . 1.516(2) no
    P1 O6 2_745 1.520(2) no
    P1 O4 . 1.521(2) no
    P1 O2 . 1.628(2) no
    P2 O7 . 1.503(2) no
    P2 O1 . 1.515(2) no
    P2 O5 . 1.527(2) no
    P2 O2 . 1.648(2) no
    K1 O1 2_645 2.685(2) no
    K1 O7 . 2.740(3) no
    K1 O7 3_666 2.771(3) no
    K1 O2 4_566 2.859(2) no
    K1 O3 4_566 2.929(2) no
    K1 O2 . 3.043(2) no
    K1 O8 1_545 3.047(3) no
    K1 O7 2_645 3.339(3) no
    O8 H1 . 0.82(5) no
    O8 H2 . 0.76(4) no
loop_
    _geom_angle_atom_site_label_1
    _geom_angle_atom_site_label_2
    _geom_angle_atom_site_label_3
    _geom_angle_site_symmetry_1
    _geom_angle_site_symmetry_3
    _geom_angle
    _geom_angle_publ_flag
    O1 Fe1 O4 4_576 3_766 95.66(9) no
    O1 Fe1 O8 4_576 . 89.59(10) no
    O4 Fe1 O8 3_766 . 172.30(10) no
    O1 Fe1 O6 4_576 . 167.91(9) no
    O4 Fe1 O6 3_766 . 89.92(9) no
    O8 Fe1 O6 . . 86.00(10) no
    O1 Fe1 O6 4_576 3_776 94.22(9) no
    O4 Fe1 O6 3_766 3_776 91.94(9) no
    O8 Fe1 O6 . 3_776 93.29(10) no
    O6 Fe1 O6 . 3_776 74.83(10) no
    O1 Fe1 O5 4_576 . 96.59(9) no
    O4 Fe1 O5 3_766 . 80.63(9) no
    O8 Fe1 O5 . . 93.20(10) no
    O6 Fe1 O5 . . 94.90(9) no
    O6 Fe1 O5 3_776 . 167.42(9) no
    O5 Fe2 O5 3_766 . 180.0 no
    O5 Fe2 O4 3_766 3_766 97.39(9) no
    O5 Fe2 O4 . 3_766 82.61(9) no
    O5 Fe2 O4 3_766 . 82.61(9) no
    O5 Fe2 O4 . . 97.39(9) no
    O4 Fe2 O4 3_766 . 180.0 no
    O5 Fe2 O3 3_766 4_566 87.34(9) no
    O5 Fe2 O3 . 4_566 92.66(9) no
    O4 Fe2 O3 3_766 4_566 90.54(9) no
    O4 Fe2 O3 . 4_566 89.46(9) no
    O5 Fe2 O3 3_766 2_755 92.66(9) no
    O5 Fe2 O3 . 2_755 87.34(9) no
    O4 Fe2 O3 3_766 2_755 89.46(9) no
    O4 Fe2 O3 . 2_755 90.54(9) no
    O3 Fe2 O3 4_566 2_755 180.0 no
    O3 P1 O6 . 2_745 112.74(13) no
    O3 P1 O4 . . 114.99(13) no
    O6 P1 O4 2_745 . 111.86(13) no
    O3 P1 O2 . . 104.68(12) no
    O6 P1 O2 2_745 . 106.47(13) no
    O4 P1 O2 . . 105.14(13) no
    O7 P2 O1 . . 113.58(13) no
    O7 P2 O5 . . 113.47(14) no
    O1 P2 O5 . . 113.57(14) no
    O7 P2 O2 . . 103.75(13) no
    O1 P2 O2 . . 105.48(13) no
    O5 P2 O2 . . 105.80(13) no
    O1 K1 O7 2_645 . 94.87(7) no
    O1 K1 O7 2_645 3_666 90.91(7) no
    O7 K1 O7 . 3_666 86.72(8) no
    O1 K1 O2 2_645 4_566 119.53(7) no
    O7 K1 O2 . 4_566 143.75(7) no
    O7 K1 O2 3_666 4_566 81.99(7) no
    O1 K1 O3 2_645 4_566 170.43(7) no
    O7 K1 O3 . 4_566 94.29(7) no
    O7 K1 O3 3_666 4_566 86.85(7) no
    O2 K1 O3 4_566 4_566 50.94(6) no
    O1 K1 O2 2_645 . 110.62(7) no
    O7 K1 O2 . . 50.46(7) no
    O7 K1 O2 3_666 . 132.06(7) no
    O2 K1 O2 4_566 . 118.20(8) no
    O3 K1 O2 4_566 . 77.53(6) no
    O1 K1 O8 2_645 1_545 91.01(8) no
    O7 K1 O8 . 1_545 112.28(8) no
    O7 K1 O8 3_666 1_545 160.66(8) no
    O2 K1 O8 4_566 1_545 80.33(7) no
    O3 K1 O8 4_566 1_545 88.08(7) no
    O2 K1 O8 . 1_545 64.50(7) no
    O1 K1 O7 2_645 2_645 48.08(6) no
    O7 K1 O7 . 2_645 89.37(3) no
    O7 K1 O7 3_666 2_645 138.28(9) no
    O2 K1 O7 4_566 2_645 121.35(7) no
    O3 K1 O7 4_566 2_645 134.87(7) no
    O2 K1 O7 . 2_645 70.56(6) no
    O8 K1 O7 1_545 2_645 49.70(7) no
    P2 O1 Fe1 . 4_575 123.83(14) no
    P1 O2 P2 . . 128.09(15) no
    P1 O3 Fe2 . 2_745 127.45(13) no
    P1 O4 Fe1 . 3_766 142.06(15) no
    P1 O4 Fe2 . . 119.89(13) no
    Fe1 O4 Fe2 3_766 . 98.04(9) no
    P2 O5 Fe2 . . 129.55(14) no
    P2 O5 Fe1 . . 135.27(14) no
    Fe2 O5 Fe1 . . 95.14(9) no
    P1 O6 Fe1 2_755 . 121.29(13) no
    P1 O6 Fe1 2_755 3_776 130.73(13) no
    Fe1 O6 Fe1 . 3_776 105.17(10) no
    H1 O8 H2 . . 102(4) no
loop_
    _geom_hbond_atom_site_label_D
    _geom_hbond_atom_site_label_H
    _geom_hbond_atom_site_label_A
    _geom_hbond_site_symmetry_A
    _geom_hbond_distance_DH
    _geom_hbond_distance_HA
    _geom_hbond_distance_DA
    _geom_hbond_angle_DHA
    O8 H1 O3 1_565 0.82(5) 1.90(5) 2.716(4) 171(5)
    O8 H2 O7 2_655 0.76(4) 1.95(4) 2.696(4) 164(4)
_iucr_refine_instructions_details
;
TITL  kfep2o7 in P 21/c
CELL   0.71073   9.1517   8.1737   9.3147  90.000  98.860  90.000
ZERR     2       0.0016   0.0015   0.0017   0.000   0.003   0.000
LATT    1
SYMM   -X,1/2+Y,1/2-Z
SFAC  H    Fe   K    O    P
UNIT  8    6    4    32   8
OMIT 1 5 2
OMIT 4 5 0
OMIT -7 3 2
TEMP -100
SIZE 0.09 0.09 0.08
L.S. 8
BOND $H
HTAB
EQIV $1 x, y+1, z
EQIV $2 -x+1, y+1/2, -z+1/2
HTAB O8 O3_$1
HTAB O8 O7_$2
FMAP 2
PLAN 10
ACTA55
WGHT    0.029400    1.304700
FVAR       0.55126
MOLE   1
FE1   2    0.863239    0.858876    0.503518    11.00000    0.00871    0.00850 =
         0.00703    0.00043    0.00131    0.00054
FE2   2    1.000000    0.500000    0.500000    10.50000    0.00877    0.00753 =
         0.00608   -0.00005    0.00045    0.00028
P1    5    0.899659    0.301101    0.209488    11.00000    0.00697    0.00677 =
         0.00576   -0.00023    0.00079    0.00014
P2    5    0.694976    0.562351    0.267588    11.00000    0.00715    0.00814 =
         0.00691   -0.00067    0.00068    0.00071
K1    3    0.574400    0.271616    0.481687    11.00000    0.01523    0.01830 =
         0.01639    0.00125    0.00074   -0.00087
O1    4    0.693540    0.651536    0.124817    11.00000    0.01129    0.01416 =
         0.00826    0.00191    0.00292    0.00298
O2    4    0.739728    0.371871    0.236047    11.00000    0.00722    0.00859 =
         0.01132   -0.00254    0.00153   -0.00055
O3    4    0.865394    0.136214    0.137581    11.00000    0.01053    0.00752 =
         0.00712   -0.00164    0.00135   -0.00040
O4    4    0.992483    0.294431    0.359525    11.00000    0.01030    0.00963 =
         0.00786   -0.00060    0.00024    0.00047
O5    4    0.814021    0.623476    0.388678    11.00000    0.00962    0.00890 =
         0.01142   -0.00199   -0.00141    0.00168
O6    4    1.038909    0.923049    0.389071    11.00000    0.00915    0.00942 =
         0.00824   -0.00140    0.00211   -0.00005
O7    4    0.544776    0.547663    0.312853    11.00000    0.00723    0.01338 =
         0.01578   -0.00079    0.00277   -0.00036
O8    4    0.724995    0.994184    0.342034    11.00000    0.00968    0.01995 =
         0.01403    0.00612    0.00092    0.00057
H1    1    0.769628    1.027220    0.278083    11.00000    0.02268
H2    1    0.645370    0.991423    0.302469    11.00000    0.01329
MOLE   2
HKLF  4
REM   kfep2o7 in P 21/c
REM R1 =  0.0319 for   1460 Fo > 4sig(Fo)  and  0.0354 for all   1596 data
REM    123 parameters refined using      0 restraints
END
WGHT      0.0294      1.3047
REM Highest difference peak  0.566,  deepest hole -0.663,  1-sigma level  0.131
Q1    1   0.7039  0.5718  0.1679  11.00000  0.05    0.57
Q2    1   0.9630  0.2856  0.2853  11.00000  0.05    0.55
Q3    1   0.9372  0.3554  0.1670  11.00000  0.05    0.51
Q4    1   0.7397  0.4665  0.2226  11.00000  0.05    0.51
Q5    1   0.7473  0.5692  0.3761  11.00000  0.05    0.46
Q6    1   1.0165  0.5232  0.5799  11.00000  0.05    0.46
Q7    1   0.8844  0.9469  0.4561  11.00000  0.05    0.40
Q8    1   0.5781  0.3895  0.4193  11.00000  0.05    0.39
Q9    1   0.6934  0.3793  0.1838  11.00000  0.05    0.39
Q10   1   0.8215  0.3827  0.2616  11.00000  0.05    0.39
;
data_global
_journal_date_recd_electronic     2012-05-03
_journal_date_accepted     2012-05-11
_journal_name_full     'Acta Crystallographica, Section E'
_journal_year     2012
_journal_volume     68
_journal_issue      6
_journal_page_first     i47
_journal_page_last     i48
_journal_paper_category     QI
_journal_paper_doi     10.1107/S1600536812021484
_journal_coeditor_code     BR2202
_publ_contact_author_name     'Dr. Ya-Xi Huang'
_publ_contact_author_address
;
Department of Materials Science and Engineering
College of Materials,
Xiamen University,
Xiamen 361005, Fujian Province
People's Republic of China
;
_publ_contact_author_email     'yaxihuang@xmu.edu.cn'
_publ_contact_author_fax     '0086-592-2183937'
_publ_contact_author_phone     '0086-13950175872'
_publ_section_title
;
K~2~[Fe^II^~3~(H~2~O)~2~(P~2~O~7~)~2~]
;
loop_
    _publ_author_name
    _publ_author_footnote
    _publ_author_address
    'Yang, Juan' .
;
Department of Materials Science and Engineering,
College of Materials,
Xiamen University,
Xiamen 361005, Fujian Province,
People's Republic of China
;
    'Zhang, Xin' .
;
Department of Materials Science and Engineering,
College of Materials,
Xiamen University,
Xiamen 361005, Fujian Province,
People's Republic of China
;
    'Liu, Biao' .
;
Department of Materials Science and Engineering,
College of Materials,
Xiamen University,
Xiamen 361005, Fujian Province,
People's Republic of China
;
    'Sun, Wei' .
;
Department of Materials Science and Engineering,
College of Materials,
Xiamen University,
Xiamen 361005, Fujian Province,
People's Republic of China
;
    'Huang, Ya-Xi' .
;
Department of Materials Science and Engineering,
College of Materials,
Xiamen University,
Xiamen 361005, Fujian Province,
People's Republic of China
;
