# Supplementary material for: K2[FeII 3(P2O7)2(H2O)2]
Source: Acta Crystallogr Sect E Struct Rep Online. 2012 May 19;68(Pt 6):i47–8. doi: 10.1107/S1600536812021484 (PMC3379056; doi:10.1107/S1600536812021484)
Supplement: Supplementary file 2 [file e-68-00i47-Isup2.hkl]

#
# h,k,l, Fc-squared, Fo-squared, sigma(Fo-squared) and status flag
#
data_I
_shelx_title '  kfep2o7 in P 21/c'
_shelx_refln_list_code          4
_shelx_F_calc_maximum      182.37
_exptl_crystal_F_000       616.00
_reflns_d_resolution_high  0.7504
 
loop_
 _symmetry_equiv_pos_as_xyz
 'x, y, z'
 '-x, y+1/2, -z+1/2'
 '-x, -y, -z'
 'x, -y-1/2, z-1/2'
 
_cell_length_a     9.1517
_cell_length_b     8.1737
_cell_length_c     9.3147
_cell_angle_alpha  90.000
_cell_angle_beta   98.860
_cell_angle_gamma  90.000
 
_shelx_F_squared_multiplier     1.000
 
loop_
 _refln_index_h
 _refln_index_k
 _refln_index_l
 _refln_F_squared_calc
 _refln_F_squared_meas
 _refln_F_squared_sigma
 _refln_observed_status
   1   0   0    15376.87    15381.96    383.89 o
   2   0   0      480.96      567.85     18.97 o
   3   0   0       48.63       45.15      7.41 o
   4   0   0      224.42      155.74     10.24 o
   5   0   0     1472.71     1572.67     39.30 o
   6   0   0      621.12      653.80     34.56 o
   7   0   0    25369.71    24913.27    653.93 o
   8   0   0      560.20      581.04     34.92 o
   9   0   0     2621.34     2689.42     88.24 o
  10   0   0      849.60      848.87     69.47 o
  11   0   0       64.49      131.50     34.68 o
   1   1   0      316.57      358.35     13.30 o
   2   1   0     1040.92      995.07     20.65 o
   3   1   0     6754.87     7092.68     98.07 o
   4   1   0       74.85       48.58      5.30 o
   5   1   0     8621.40     8825.82    125.80 o
   6   1   0      699.09      739.22     25.61 o
   7   1   0     2134.58     2010.95     41.97 o
   8   1   0      349.58      372.26     20.39 o
   9   1   0      860.88      854.76     37.64 o
  10   1   0       54.42       53.72     36.77 o
  11   1   0      203.93      239.33     46.89 o
   0   2   0       15.89       -0.90      3.18 o
   1   2   0      102.06       50.98      5.49 o
   2   2   0     1100.66      970.79     23.73 o
   3   2   0     6714.52     6714.74     95.68 o
   4   2   0    10631.27    11077.76    151.53 o
   5   2   0        3.08        0.98      2.99 o
   6   2   0     4163.46     4153.59     86.39 o
   7   2   0       21.68       39.56      7.83 o
   8   2   0       10.47       29.93      7.14 o
   9   2   0      309.33      329.43     25.69 o
  10   2   0       33.08       53.11     23.27 o
  11   2   0      191.22      200.14     44.03 o
   1   3   0     9829.75     9375.91    407.51 o
   2   3   0      603.32      562.85     17.48 o
   3   3   0     3725.82     3718.77     62.36 o
   4   3   0     1038.08     1006.15     26.05 o
   5   3   0      167.32      163.02     29.19 o
   6   3   0     5312.70     5188.39    104.26 o
   7   3   0      107.30      101.19     13.78 o
   8   3   0       22.37       28.83      7.27 o
   9   3   0     1885.80     1732.55     78.57 o
  10   3   0      798.04      810.66     75.06 o
  11   3   0       84.24      113.23     33.37 o
   0   4   0      456.12      717.53     46.27 o
   1   4   0     2973.01     2994.10     54.77 o
   2   4   0    10068.25    10770.33    152.81 o
   3   4   0     8931.15     9208.57    135.23 o
   4   4   0     6486.36     6625.75    104.61 o
   5   4   0     3818.54     3770.31    100.99 o
   6   4   0     1027.40      946.35     72.53 o
   7   4   0        4.78       15.92      6.98 o
   8   4   0      408.86      456.46     51.38 o
   9   4   0     1048.79     1081.17    132.27 o
  10   4   0     1769.02     1731.03    114.45 o
   1   5   0      787.36      592.57     55.21 o
   2   5   0     2728.78     2769.50     56.36 o
   3   5   0     3762.48     3570.92    142.81 o
   5   5   0     1000.66      963.28     67.13 o
   6   5   0        6.19       13.05      6.94 o
   7   5   0      107.43      112.63     16.89 o
   8   5   0      829.10      725.20     47.85 o
   9   5   0      329.78      338.28     38.82 o
  10   5   0     1061.72     1075.89     91.18 o
   0   6   0     1684.78     1562.22     87.60 o
   1   6   0     5309.65     5425.36    138.41 o
   2   6   0        1.69       22.50     22.49 o
   3   6   0      131.33      125.87     15.93 o
   4   6   0       56.39       60.07     11.68 o
   5   6   0       58.96       58.30     13.05 o
   6   6   0      963.04      950.22     41.67 o
   7   6   0      639.17      578.25     52.10 o
   8   6   0     4013.61     4090.49    243.18 o
   9   6   0      242.24      178.01     31.21 o
  10   6   0       21.56        6.02     16.35 o
   1   7   0      168.40      162.66     39.87 o
   2   7   0     2234.62     2222.65    113.61 o
   3   7   0       29.47       35.51     10.53 o
   4   7   0       39.90       64.53     13.33 o
   5   7   0      521.72      480.64     33.03 o
   6   7   0      244.38      229.50     25.19 o
   7   7   0      238.02      221.67     32.40 o
   8   7   0      401.51      449.38     45.73 o
   9   7   0        3.45       22.48     19.61 o
   0   8   0      995.70      997.28     78.68 o
   1   8   0      458.34      461.21     41.85 o
   2   8   0        3.44       -2.65      6.63 o
   3   8   0      851.50      806.26     50.95 o
   4   8   0        4.22        5.79      7.54 o
   5   8   0     1912.73     2031.50     70.19 o
   6   8   0      291.66      334.99     31.33 o
   7   8   0     1685.24     1615.61     80.61 o
   1   9   0      893.94      805.02     93.37 o
   2   9   0     3498.01     3538.95    125.19 o
   3   9   0     1436.41     1344.35     71.26 o
   4   9   0       29.04       20.78     12.29 o
   5   9   0      588.77      656.49     55.93 o
   6   9   0      401.80      457.21     64.43 o
   0  10   0      155.44      210.04     45.67 o
   1  10   0      983.70      957.61     61.99 o
   2  10   0     1284.14     1242.59     71.57 o
   3  10   0      855.31      737.45     68.87 o
   4  10   0      935.92      959.80     88.03 o
 -11   1   1     3040.88     3080.43    109.04 o
 -10   1   1     1623.11     1601.60     70.99 o
  -9   1   1       10.21       12.36      7.53 o
  -8   1   1       86.93       78.59     12.50 o
  -7   1   1     1234.25     1192.50     30.32 o
  -6   1   1        6.36        8.70      4.92 o
  -5   1   1     8582.31     9468.72    133.14 o
  -4   1   1     8739.12     9141.58    125.77 o
  -3   1   1     2220.61     2116.30     35.93 o
  -2   1   1     1585.77     1604.28     27.26 o
  -1   1   1     4083.84     4400.06     69.20 o
   0   1   1       91.56       81.82      3.80 o
   1   1   1     5984.18     6544.10     88.57 o
   2   1   1     7231.94     7784.26     93.46 o
   3   1   1     1167.44     1012.16     23.27 o
   4   1   1     1142.96     1164.29     27.94 o
   5   1   1     2118.47     2103.47     36.39 o
   6   1   1     2178.25     2222.84     48.73 o
   7   1   1     1130.66     1079.70     39.09 o
   8   1   1        7.49       19.45      6.19 o
   9   1   1     2428.07     2405.53     59.68 o
  10   1   1      692.98      715.85     45.02 o
  11   1   1      376.46      398.63     57.29 o
 -11   2   1      749.10      740.21     78.81 o
 -10   2   1     2065.33     2034.34     81.89 o
  -9   2   1     1060.20     1019.36     52.44 o
  -8   2   1       35.91       27.33      6.28 o
  -7   2   1        5.21       23.47      6.84 o
  -6   2   1      836.22      828.00     30.10 o
  -5   2   1     6952.11     7473.17    110.31 o
  -4   2   1     1416.35     1566.70     32.69 o
  -3   2   1     1164.97      968.97     22.70 o
  -2   2   1       94.23       79.88      8.41 o
  -1   2   1      315.42      295.47     11.71 o
   0   2   1      490.70      529.62     13.57 o
   1   2   1    14229.01    14249.47    185.90 o
   2   2   1     9056.01     9292.92    128.54 o
   3   2   1     3384.32     3707.34     71.76 o
   4   2   1        9.63       -0.05      6.88 o
   5   2   1     2489.57     2543.17     51.61 o
   6   2   1    13243.99    12997.92    183.09 o
   7   2   1     1790.99     1779.65     53.44 o
   8   2   1     4587.21     4590.42     87.54 o
   9   2   1     1654.37     1762.62     59.42 o
  10   2   1      867.92      846.70     50.66 o
  11   2   1      186.42      281.26     50.02 o
 -11   3   1      241.60      228.87     48.64 o
 -10   3   1      151.35      156.90     39.26 o
  -9   3   1     1181.78     1214.96     59.00 o
  -8   3   1     3379.48     3456.18    104.72 o
  -7   3   1     6146.34     6032.29    143.72 o
  -6   3   1     2915.26     2859.20     67.17 o
  -5   3   1     1528.03     1461.89     65.06 o
  -4   3   1     2724.67     2840.77     52.69 o
  -3   3   1       72.48      112.38      9.36 o
  -2   3   1       10.90       13.83      3.45 o
  -1   3   1      637.40      474.92     15.47 o
   0   3   1     5405.22     5562.75     82.17 o
   1   3   1    16958.66    16586.00    219.49 o
   2   3   1     1574.96     1622.26     35.98 o
   3   3   1      291.05      304.53     17.20 o
   4   3   1        1.45        9.78      5.39 o
   5   3   1       55.89       37.60      9.15 o
   6   3   1     1919.50     1920.96     45.40 o
   7   3   1      189.08      216.38     21.60 o
   8   3   1     1792.16     1752.14     57.09 o
   9   3   1      253.22      307.78     38.86 o
  10   3   1       64.94       51.31     17.62 o
  11   3   1       53.24       61.47     23.36 o
 -10   4   1      124.91      159.63     39.39 o
  -9   4   1      328.95      273.36     47.75 o
  -8   4   1     1533.47     1415.54     65.13 o
  -7   4   1        0.70       15.79      9.76 o
  -6   4   1      185.32      145.05     24.85 o
  -5   4   1     2102.79     2024.88     91.56 o
  -4   4   1      117.66      124.65     11.13 o
  -3   4   1      709.58      667.43     25.25 o
  -2   4   1       17.90       22.00      5.30 o
  -1   4   1     1954.97     1974.45     40.92 o
   0   4   1     6013.37     5473.61    200.26 o
   1   4   1     2017.05     1923.72     49.57 o
   2   4   1       41.39       74.85      9.29 o
   3   4   1     1927.28     1961.40     53.20 o
   4   4   1      523.65      504.90     25.22 o
   5   4   1     1649.23     1598.98     49.37 o
   6   4   1      747.91      710.69     32.46 o
   7   4   1      893.82      861.27     37.73 o
   8   4   1      238.10      199.57     22.11 o
   9   4   1     1383.79     1313.49     65.30 o
  10   4   1     3456.49     3520.98    180.91 o
 -10   5   1      136.84      148.51     39.55 o
  -9   5   1      415.91      467.69     59.02 o
  -8   5   1      135.66      162.08     26.04 o
  -7   5   1      412.54      354.50     58.29 o
  -6   5   1      146.26      140.36     19.14 o
  -5   5   1     1285.07     1234.31     42.95 o
  -4   5   1      432.63      476.87     28.01 o
  -3   5   1     7761.88     8066.35    143.54 o
  -2   5   1    11002.92    11394.46    165.79 o
  -1   5   1      122.31      133.46     11.87 o
   0   5   1     3797.81     3541.70    184.99 o
   1   5   1     1959.82     1952.07     54.39 o
   2   5   1     1011.51      983.15     43.61 o
   4   5   1      598.37      518.88     47.68 o
   5   5   1     3307.10     3205.79     93.02 o
   6   5   1      802.28      754.72     47.11 o
   7   5   1     5335.59     5419.06    123.17 o
   8   5   1     2301.81     2272.70     87.27 o
   9   5   1      931.37      919.79     96.75 o
  10   5   1       49.90       47.91     27.41 o
  -9   6   1     2834.14     2850.50    154.65 o
  -8   6   1      428.73      438.29     40.92 o
  -7   6   1      417.47      442.41     48.80 o
  -6   6   1     2334.78     2347.39     68.82 o
  -5   6   1     1874.60     1858.99     73.18 o
  -4   6   1      256.84      297.27     25.16 o
  -3   6   1       20.17       30.14      8.01 o
  -2   6   1     8016.68     8143.32    130.31 o
  -1   6   1     7130.55     6958.34    135.87 o
   0   6   1      430.90      419.22     25.36 o
   1   6   1      597.07      592.83     36.74 o
   2   6   1     1179.46     1079.40     88.29 o
   3   6   1     1329.71     1238.89     45.46 o
   4   6   1     2900.87     2709.58     74.29 o
   5   6   1     2605.68     2568.94     90.84 o
   6   6   1     1245.76     1186.76     48.81 o
   7   6   1       10.18       26.97     18.69 o
   8   6   1      265.73      257.69     35.46 o
   9   6   1      425.20      450.37     52.21 o
  -9   7   1      272.84      283.95     54.79 o
  -8   7   1       27.04       43.42     14.07 o
  -7   7   1     1794.00     1803.93     80.49 o
  -6   7   1     1982.35     1985.77     82.30 o
  -5   7   1      579.36      577.95     33.64 o
  -4   7   1      390.42      355.58     27.34 o
  -3   7   1      405.66      453.04     35.81 o
  -2   7   1      284.99      334.01     26.14 o
  -1   7   1       12.27       19.03      8.40 o
   0   7   1     1828.22     1785.01     72.13 o
   1   7   1     3873.75     3707.62    153.25 o
   2   7   1     1112.57     1067.75     55.33 o
   3   7   1     4713.44     4732.86    137.49 o
   4   7   1     6599.57     6975.24    147.07 o
   5   7   1      874.23      896.15     42.60 o
   6   7   1      192.34      188.01     23.77 o
   7   7   1     1358.75     1423.43     58.24 o
   8   7   1        3.26       13.83     10.46 o
  -8   8   1       44.91       27.67     21.69 o
  -7   8   1       10.49        7.52     10.87 o
  -6   8   1      428.21      476.44     45.37 o
  -5   8   1     2249.63     2259.21     73.54 o
  -4   8   1      130.13      151.03     19.82 o
  -3   8   1        3.92        8.02      9.57 o
  -2   8   1     4184.13     4195.19    130.19 o
  -1   8   1     1328.60     1249.60     99.59 o
   0   8   1     1136.22     1051.24     57.61 o
   1   8   1      115.01      129.96     24.32 o
   2   8   1     1186.35     1207.64     63.14 o
   3   8   1        5.33       24.79     10.49 o
   4   8   1      679.97      667.86     65.75 o
   5   8   1      718.11      778.68     43.20 o
   6   8   1      276.65      308.65     31.79 o
   7   8   1       94.38       79.13     16.91 o
  -6   9   1      914.21      910.36     58.79 o
  -5   9   1     1107.09     1102.58     63.87 o
  -4   9   1      123.37      127.64     25.31 o
  -3   9   1      494.73      518.16     47.53 o
  -2   9   1     2569.76     2581.15    102.52 o
  -1   9   1       18.14       36.57     12.40 o
   0   9   1     1930.72     1889.68     85.39 o
   1   9   1      784.23      800.02     53.69 o
   2   9   1       59.31       91.07     20.99 o
   3   9   1        0.62        1.44     12.72 o
   4   9   1      762.43      891.90     59.15 o
   5   9   1     1135.11     1262.38     72.49 o
   6   9   1      101.21       78.94     26.42 o
  -4  10   1      463.49      497.29     67.72 o
  -3  10   1      133.26      159.68     35.47 o
  -2  10   1      398.83      322.91     39.83 o
  -1  10   1     1110.26     1113.91    135.63 o
   0  10   1      102.96      101.70     23.73 o
   1  10   1       48.83       63.54     19.09 o
   2  10   1      118.81      100.21     28.27 o
   3  10   1     2255.11     2403.12    150.81 o
   4  10   1        6.69       15.10     18.53 o
 -11   0   2     1923.45     2062.57    124.68 o
 -10   0   2     2763.50     2665.98    137.32 o
  -9   0   2       66.34      135.12     32.71 o
  -8   0   2     2652.09     2878.07    131.04 o
  -7   0   2    10180.04     9940.33    215.68 o
  -6   0   2     2760.15     3057.35     77.95 o
  -5   0   2    18767.47    20145.47    374.98 o
  -4   0   2    14344.83    16120.30    498.16 o
  -3   0   2    10061.91    10093.25    190.23 o
  -2   0   2     2237.80     2205.64     48.08 o
  -1   0   2     2991.68     3265.05     66.81 o
   0   0   2     2068.90     1965.71     45.63 o
   1   0   2     2680.17     3209.85     69.23 o
   2   0   2    25870.80    25918.74    375.81 o
   3   0   2      514.16      447.01     15.36 o
   4   0   2        7.97       14.62      6.32 o
   5   0   2     6279.57     6155.05    196.91 o
   6   0   2     1182.67     1198.72     47.52 o
   7   0   2     3119.82     3298.57     95.19 o
   8   0   2     1231.91     1220.76     54.68 o
   9   0   2      855.66      854.22     47.12 o
  10   0   2      347.39      361.71     53.08 o
 -12   1   2       17.62       46.83     19.97 o
 -11   1   2      101.35      128.16     23.76 o
 -10   1   2        3.72       34.23     12.22 o
  -9   1   2     3133.63     3074.09    102.03 o
  -8   1   2      274.39      272.90     37.76 o
  -7   1   2      693.05      726.90     28.67 o
  -6   1   2      595.49      568.50     17.69 o
  -5   1   2     2385.08     2450.25     41.24 o
  -4   1   2     4579.02     4926.16     87.02 o
  -3   1   2     3776.71     4500.66     66.76 o
  -2   1   2    32317.95    31031.73    394.89 o
  -1   1   2      345.77      373.82     12.55 o
   0   1   2      531.75      552.94     14.10 o
   1   1   2     7902.83     8620.50    117.70 o
   2   1   2    20180.33    20264.61    210.59 o
   3   1   2     2390.83     2753.30     42.24 o
   4   1   2        2.90        1.73      3.40 o
   5   1   2     7152.69     7069.11    107.89 o
   6   1   2     2027.19     1954.78     74.75 o
   7   1   2     3770.52     3744.77     73.64 o
   8   1   2      130.12      148.00     15.14 o
   9   1   2     2131.19     2218.17     68.22 o
  10   1   2       39.24       71.24     14.25 o
 -11   2   2     2566.07     2443.37     96.52 o
 -10   2   2      204.76      164.15     25.77 o
  -9   2   2      189.99      254.37     45.61 o
  -8   2   2     2184.58     2094.40     76.94 o
  -7   2   2     2075.57     1978.19     55.86 o
  -6   2   2       67.88       90.94     16.84 o
  -5   2   2      224.97      237.21     11.98 o
  -4   2   2     2170.16     2021.73     38.61 o
  -3   2   2      273.18      327.60     11.82 o
  -2   2   2     2172.15     2066.25     32.58 o
  -1   2   2    33258.83    31985.20    424.29 o
   0   2   2     2333.15     2279.96     39.79 o
   1   2   2     8108.78     8125.61    133.84 o
   2   2   2     2322.29     2433.35     38.56 o
   3   2   2     2561.23     2610.58     42.35 o
   4   2   2      160.17      154.44     10.18 o
   5   2   2      411.09      396.21     24.24 o
   6   2   2     4329.94     4267.32     77.10 o
   7   2   2      468.09      452.14     26.12 o
   8   2   2     4939.83     4831.90    109.11 o
   9   2   2      757.04      788.17     49.91 o
  10   2   2     1524.99     1452.41     56.71 o
  11   2   2      946.13     1007.08     59.11 o
 -11   3   2     1128.09     1115.08     92.86 o
 -10   3   2      796.24      840.15     52.36 o
  -9   3   2      840.35      799.59     47.90 o
  -8   3   2     1837.83     1797.09     73.58 o
  -6   3   2      172.95      160.10     14.58 o
  -5   3   2      812.46      815.31     58.62 o
  -4   3   2    10226.90    10510.83    148.03 o
  -3   3   2      949.94      833.06     22.74 o
  -2   3   2      246.64      228.39     11.11 o
  -1   3   2        2.06       10.21      3.59 o
   0   3   2     5827.18     6563.13     95.15 o
   1   3   2      857.77     1068.29     32.32 o
   2   3   2     1086.67     1182.20     30.48 o
   3   3   2     1479.69     1329.30     34.29 o
   4   3   2     2677.31     2582.56     49.68 o
   5   3   2      613.27      591.37     28.11 o
   6   3   2      236.08      217.27     20.39 o
   7   3   2       38.61       37.13      9.66 o
   8   3   2      334.47      339.60     28.48 o
   9   3   2      487.05      515.11     35.22 o
  10   3   2      186.05      209.30     30.38 o
  11   3   2     1361.89     1562.19    108.56 o
 -10   4   2     1410.03     1490.39    106.12 o
  -9   4   2      746.23      719.96     48.00 o
  -8   4   2        1.48        9.89      7.57 o
  -7   4   2       37.44       38.56     16.67 o
  -6   4   2     2474.34     2332.11    110.83 o
  -5   4   2     6657.25     6671.56    106.74 o
  -4   4   2    10674.13    11323.48    162.57 o
  -3   4   2     7214.02     7573.81    114.97 o
  -2   4   2      929.00      837.43     30.97 o
  -1   4   2       79.52       66.33      8.56 o
   0   4   2        0.61        2.11      4.31 o
   1   4   2     5674.63     5740.22    109.98 o
   2   4   2     3937.99     3706.32     69.79 o
   3   4   2     4966.27     4862.05     86.12 o
   4   4   2     3751.59     3339.31     77.90 o
   5   4   2     2956.50     2833.11     72.35 o
   6   4   2       53.81       73.38     13.29 o
   7   4   2      100.73      134.82     18.43 o
   8   4   2     1346.67     1337.35     72.36 o
   9   4   2        6.82       16.23      8.50 o
  10   4   2      164.23      166.06     27.31 o
 -10   5   2     1320.87     1220.65     97.08 o
  -9   5   2       54.95       52.59     21.59 o
  -8   5   2      514.83      565.50     79.08 o
  -7   5   2       18.20       17.14     10.26 o
  -6   5   2     4992.14     5015.73    167.89 o
  -5   5   2     1575.94     1629.39     69.66 o
  -4   5   2        7.71       12.83      5.18 o
  -3   5   2     4901.75     4989.30     86.76 o
  -2   5   2      275.58      242.59     15.21 o
  -1   5   2     7441.89     7234.15    121.01 o
   0   5   2       93.66       91.48     14.17 o
   2   5   2      159.15      143.51     29.35 o
   3   5   2       67.45       72.40     12.19 o
   4   5   2     1030.50      952.04     39.44 o
   5   5   2       18.02       11.20      7.08 o
   6   5   2     5638.89     5344.83    119.27 o
   7   5   2        6.23       10.00      6.53 o
   8   5   2     2219.73     2157.41     71.06 o
   9   5   2       64.77       95.08     25.04 o
  10   5   2     1063.23     1137.16     92.96 o
  -9   6   2      566.77      515.55     67.00 o
  -8   6   2     1228.57     1195.03     63.07 o
  -7   6   2     1366.76     1394.60     65.86 o
  -6   6   2     6409.36     6654.98    170.12 o
  -5   6   2       49.07       46.81      9.61 o
  -4   6   2      242.08      220.66     22.32 o
  -3   6   2      130.07      145.97     22.04 o
  -2   6   2        4.17        6.19      4.91 o
  -1   6   2     1333.12     1246.89     35.85 o
   0   6   2     1598.55     1582.69     61.65 o
   1   6   2     3412.19     3314.43     82.85 o
   2   6   2       47.59       51.65     11.51 o
   3   6   2      643.93      615.78     40.51 o
   4   6   2       22.72       22.06      8.33 o
   5   6   2      432.89      444.52     31.63 o
   6   6   2     1576.72     1584.18     59.45 o
   7   6   2     1010.88      952.96     46.38 o
   8   6   2      304.25      363.37     33.43 o
   9   6   2       17.24       16.49     15.80 o
  -8   7   2       34.43       42.62     16.27 o
  -7   7   2      321.21      347.98     38.33 o
  -6   7   2      432.00      374.28     38.45 o
  -5   7   2      330.04      359.08     35.95 o
  -4   7   2        5.21       23.84      7.19 o
  -3   7   2     1225.35     1186.54     38.64 o
  -2   7   2        3.10       18.72      6.05 o
  -1   7   2       32.94       47.83     11.10 o
   0   7   2        3.23        9.21      6.86 o
   1   7   2      305.61      294.43     26.40 o
   2   7   2      264.47      263.08     31.11 o
   3   7   2      809.10      722.56     46.59 o
   4   7   2      267.74      282.06     33.60 o
   5   7   2       58.94       75.32     15.45 o
   6   7   2       91.22       81.55     15.39 o
   7   7   2      253.63      273.14     30.02 o
   8   7   2       55.21       46.68     25.45 o
  -8   8   2       26.18       36.72     19.88 o
  -7   8   2     1786.18     1969.17     88.67 o
  -6   8   2     1239.90     1252.90     99.67 o
  -5   8   2       58.66       55.28     25.06 o
  -4   8   2      491.24      468.58     31.24 o
  -3   8   2       78.56      116.87     19.76 o
  -2   8   2     1132.51     1060.11     49.90 o
  -1   8   2     1523.13     1529.18     57.71 o
   0   8   2     8424.77     8362.02    172.48 o
   1   8   2      710.56      777.38     68.66 o
   2   8   2      108.68      139.94     37.94 o
   3   8   2        0.05        4.08      9.49 o
   4   8   2      543.46      663.54     53.13 o
   5   8   2      585.34      632.79    124.96 o
   6   8   2      101.96      129.12     20.57 o
   7   8   2     2502.01     2228.75    136.53 o
  -6   9   2     1040.55     1011.18     61.30 o
  -5   9   2     2035.66     1992.74    133.37 o
  -4   9   2      120.82      142.59     39.78 o
  -3   9   2       17.80       40.04     15.73 o
  -2   9   2      551.67      607.57     50.12 o
  -1   9   2      758.72      731.72     50.25 o
   0   9   2       25.10       38.20     13.52 o
   1   9   2      538.06      498.80     80.65 o
   2   9   2      252.20      265.14     54.46 o
   3   9   2      504.34      610.48     54.68 o
   4   9   2        3.80       12.20     10.78 o
   5   9   2      206.69      218.21     35.61 o
   6   9   2       76.86       96.91     31.72 o
  -3  10   2     1172.33     1181.03     93.59 o
  -2  10   2        6.14       20.89     11.71 o
  -1  10   2      260.66      276.47     38.13 o
   0  10   2      204.44      221.92     35.18 o
   1  10   2      484.53      496.16     48.68 o
   2  10   2       67.94      149.30     38.80 o
 -11   1   3      844.42      600.10     59.78 o
 -10   1   3     1280.27     1339.43     66.78 o
  -9   1   3      365.75      344.01     49.36 o
  -8   1   3       97.29       97.12     18.22 o
  -7   1   3        2.76        5.70      5.14 o
  -6   1   3     1282.79     1282.80     63.10 o
  -5   1   3     1227.02     1137.00     41.51 o
  -4   1   3     3726.93     3968.19     76.17 o
  -3   1   3    17803.42    18866.45    289.88 o
  -2   1   3     2668.30     2718.54     44.03 o
  -1   1   3      343.35      316.88     15.86 o
   0   1   3       21.38       35.96      5.15 o
   1   1   3     2541.67     2775.31     47.67 o
   2   1   3        3.46       14.10      4.36 o
   3   1   3     6993.95     7282.86     85.07 o
   4   1   3    11456.82    11756.71    145.77 o
   5   1   3     1365.64     1249.41     33.00 o
   6   1   3     3245.80     3124.47     99.99 o
   7   1   3      227.68      224.62     24.96 o
   8   1   3       10.23       15.13     14.96 o
   9   1   3       50.61       42.07     17.56 o
  10   1   3      940.63      956.50     57.41 o
  11   1   3     1830.16     1849.54     85.38 o
 -11   2   3      262.29      268.39     35.51 o
 -10   2   3      400.76      426.60     59.82 o
  -9   2   3      635.08      635.58     42.47 o
  -8   2   3     1388.90     1352.26     60.87 o
  -7   2   3      331.44      366.34     23.85 o
  -6   2   3     4066.62     3942.51     81.46 o
  -5   2   3     1214.82     1214.20     36.28 o
  -4   2   3     3121.52     3107.06     52.35 o
  -3   2   3      131.09      107.87      9.04 o
  -2   2   3      751.47      565.84     21.54 o
  -1   2   3     9489.14     9368.50    131.27 o
   0   2   3      926.11     1091.22     26.20 o
   1   2   3     2565.29     2557.90     46.92 o
   2   2   3    11215.79    12694.99    175.68 o
   3   2   3    10434.57    10866.59    134.31 o
   4   2   3       41.70       50.45      7.18 o
   5   2   3      299.75      215.81     36.41 o
   6   2   3      900.46      897.36     36.93 o
   7   2   3       16.69       19.21      8.12 o
   8   2   3       84.58       89.26     15.02 o
   9   2   3      303.64      368.03     48.44 o
  10   2   3      457.31      520.19     37.45 o
 -11   3   3      238.17      228.55     36.46 o
 -10   3   3      347.77      367.14     54.69 o
  -9   3   3      305.79      329.00     35.40 o
  -8   3   3     3180.36     3131.24    105.15 o
  -7   3   3      692.74      784.70     53.28 o
  -6   3   3     5675.62     6011.79    103.55 o
  -5   3   3     1367.35     1341.45     57.37 o
  -4   3   3       38.15       33.25      5.42 o
  -3   3   3       52.02       53.25      6.73 o
  -2   3   3     2080.20     2310.46     43.43 o
  -1   3   3    11013.83    11757.74    160.39 o
   0   3   3     7143.82     7523.28    107.25 o
   1   3   3    14620.02    15188.12    209.50 o
   2   3   3      853.10      867.93     35.14 o
   3   3   3      800.99      862.11     21.76 o
   4   3   3       50.49       59.06     10.47 o
   5   3   3      533.87      587.18     29.16 o
   6   3   3     4350.03     4244.07     97.50 o
   7   3   3     9517.56     9309.96    176.81 o
   8   3   3     6883.58     7051.89    148.19 o
   9   3   3      133.49      199.82     29.86 o
  10   3   3       70.42      117.63     19.11 o
 -10   4   3     1181.37     1218.79    110.30 o
  -9   4   3       12.47       40.88     17.26 o
  -8   4   3      515.62      581.03     43.71 o
  -7   4   3     1261.77     1292.72     56.22 o
  -6   4   3      347.66      312.02     39.89 o
  -5   4   3     6076.46     6078.29    117.80 o
  -4   4   3      885.10      882.18     26.60 o
  -3   4   3     3854.78     3842.34     68.04 o
  -2   4   3      430.88      450.99     17.54 o
  -1   4   3     1089.92     1019.66     27.28 o
   0   4   3     5033.80     5241.59     83.19 o
   1   4   3       10.69        7.85      5.22 o
   2   4   3     3110.46     2897.96     70.09 o
   3   4   3      352.35      184.22     72.20 o
   4   4   3      119.74      121.76     13.79 o
   5   4   3     1433.87     1352.26     47.79 o
   6   4   3      317.57      286.38     25.46 o
   7   4   3     2192.77     2155.22     68.23 o
   8   4   3      186.67      217.17     24.81 o
   9   4   3       68.15      116.05     22.03 o
  10   4   3      125.31      140.99     21.95 o
 -10   5   3      771.76      802.24     55.47 o
  -9   5   3      808.59      725.69     51.16 o
  -8   5   3     1157.21     1037.32     80.13 o
  -7   5   3     2634.64     2624.24     90.69 o
  -6   5   3      250.37      284.46     34.67 o
  -5   5   3        4.16        4.94      5.52 o
  -4   5   3      517.72      526.08     24.92 o
  -3   5   3     1099.59     1114.56     71.76 o
  -2   5   3      776.58      787.86     29.05 o
  -1   5   3      592.01      581.21     23.88 o
   0   5   3     8800.88     8314.94    153.54 o
   1   5   3      686.58      721.98     57.78 o
   2   5   3     2884.81     2725.47     88.53 o
   3   5   3      343.79      281.58     23.05 o
   4   5   3      142.53      145.68     25.94 o
   5   5   3       88.08       71.91     13.63 o
   6   5   3        3.59        7.68      5.83 o
   7   5   3      939.96      909.55     43.31 o
   8   5   3       17.73       22.77     14.04 o
   9   5   3      449.30      423.18     35.40 o
  -9   6   3     1030.52     1020.64     63.44 o
  -8   6   3       35.28       55.65     22.97 o
  -7   6   3      857.54      938.59     52.49 o
  -6   6   3      670.57      704.19     43.15 o
  -5   6   3     1232.56     1187.78     44.74 o
  -4   6   3      343.67      321.70     30.82 o
  -3   6   3      123.17      114.35     31.40 o
  -2   6   3      364.24      389.26     20.09 o
  -1   6   3      209.86      184.73     27.43 o
   0   6   3     2395.26     2085.69     61.99 o
   1   6   3      413.44      392.74     52.43 o
   2   6   3     4745.12     4690.44    109.22 o
   3   6   3     1512.07     1547.94     55.61 o
   4   6   3      830.44      729.21     46.54 o
   5   6   3     2105.06     2063.04     72.64 o
   6   6   3      199.88      195.04     23.49 o
   7   6   3      775.63      804.37     44.68 o
   8   6   3     1503.03     1470.22     75.04 o
   9   6   3     2152.06     2085.51    130.28 o
  -8   7   3      459.46      490.61     63.58 o
  -7   7   3       17.87       49.21     16.04 o
  -6   7   3        2.90       14.53      8.79 o
  -5   7   3       18.61       21.30     14.61 o
  -4   7   3    14289.53    14563.44    253.07 o
  -3   7   3     6873.58     7174.53    147.20 o
  -2   7   3       21.95       24.05      8.26 o
  -1   7   3      150.19      181.45     21.09 o
   0   7   3     1336.84     1235.32     49.15 o
   1   7   3     1384.11     1407.20     53.13 o
   2   7   3       17.81       31.23      9.67 o
   3   7   3     8151.97     8148.27    206.43 o
   4   7   3     4454.24     4477.19    141.61 o
   5   7   3     1843.75     1777.08     81.95 o
   6   7   3     2682.49     2534.91     83.66 o
   7   7   3      446.64      470.86     38.74 o
   8   7   3       72.59       79.93     28.69 o
  -7   8   3      328.65      394.52     40.95 o
  -6   8   3       10.81       23.29     17.28 o
  -5   8   3      368.12      348.81     56.30 o
  -4   8   3        6.50       12.21     14.02 o
  -3   8   3       10.45       23.52      8.42 o
  -2   8   3     1032.63     1044.16     46.58 o
  -1   8   3       11.45       24.73      9.66 o
   0   8   3      143.62      157.56     21.90 o
   1   8   3       16.95       27.71     13.42 o
   2   8   3      824.27      959.31     57.79 o
   3   8   3      263.82      300.30     39.26 o
   4   8   3      136.76      104.05     45.41 o
   5   8   3     1334.07     1405.43     74.97 o
   6   8   3      176.90      160.16     29.23 o
  -6   9   3      198.12      274.18     55.94 o
  -5   9   3       49.19       55.55     25.73 o
  -4   9   3       62.51       83.45     27.35 o
  -3   9   3       61.47       94.64     37.63 o
  -2   9   3       20.68       36.58     11.09 o
  -1   9   3       87.02       80.32     31.37 o
   0   9   3     2298.76     2264.74     78.07 o
   1   9   3      336.01      344.99     40.33 o
   2   9   3     1301.49     1460.08    191.75 o
   3   9   3      152.28      197.74     33.11 o
   4   9   3      108.03      123.68     32.50 o
  -2  10   3      263.81      279.20     38.25 o
  -1  10   3      468.03      487.71     55.58 o
   0  10   3      513.24      498.73     55.18 o
   1  10   3       36.99       56.76     23.79 o
 -11   0   4      734.81      713.88     77.07 o
 -10   0   4      303.42      272.77     47.32 o
  -9   0   4      528.03      489.65     59.03 o
  -8   0   4      189.53      189.97     33.47 o
  -7   0   4     1948.11     2094.33    104.97 o
  -6   0   4       48.00       24.84     13.26 o
  -5   0   4      960.73     1029.69     64.30 o
  -4   0   4     4954.37     4627.86    165.03 o
  -3   0   4      229.52      180.33     25.90 o
  -2   0   4     3598.58     3798.35     83.98 o
  -1   0   4       28.71       30.20      9.89 o
   0   0   4    15844.51    14417.97    276.11 o
   1   0   4       12.96       22.76      8.16 o
   2   0   4      304.01      364.68     20.81 o
   3   0   4     3860.81     3933.10     95.46 o
   4   0   4     1076.86     1065.59     35.37 o
   5   0   4      226.42      243.36     22.65 o
   6   0   4      199.03      176.59     20.86 o
   7   0   4    13849.21    14188.03    436.48 o
   8   0   4     2048.54     1942.26    116.00 o
   9   0   4     3205.97     3364.00    166.74 o
  10   0   4       11.18       -8.98     12.77 o
 -11   1   4      410.22      400.62     41.80 o
 -10   1   4      782.51      720.57     49.40 o
  -9   1   4     6761.62     6421.96    170.47 o
  -8   1   4      509.56      482.50     35.50 o
  -7   1   4      687.23      650.27     38.32 o
  -6   1   4     3505.47     3550.05    103.62 o
  -5   1   4    10776.02    11017.44    239.97 o
  -4   1   4      195.56      218.09     32.27 o
  -3   1   4      279.71      231.19     18.50 o
  -2   1   4     9132.45     9400.18    130.92 o
  -1   1   4      102.56      151.50      9.18 o
   0   1   4     4217.83     4257.76     68.95 o
   1   1   4       45.08       46.67      6.53 o
   2   1   4     5185.61     5451.53     86.43 o
   3   1   4      491.23      617.31     19.98 o
   4   1   4     2665.17     2689.94     46.58 o
   5   1   4     1072.96     1069.76     38.84 o
   6   1   4      174.47      158.45     18.38 o
   7   1   4        2.66        9.96      6.98 o
   8   1   4      558.65      568.48     34.07 o
   9   1   4     1321.64     1286.66     70.91 o
  10   1   4        7.90       -0.35      8.48 o
 -11   2   4       78.94      107.66     40.71 o
 -10   2   4      891.24      757.78     72.69 o
  -9   2   4     1040.17      965.72     54.29 o
  -8   2   4      637.38      604.69     40.32 o
  -7   2   4      327.49      333.06     24.56 o
  -6   2   4    13619.07    13441.33    231.62 o
  -5   2   4      147.67      107.23     15.64 o
  -4   2   4     3809.05     3827.26     79.49 o
  -3   2   4     1922.44     1870.99     36.56 o
  -2   2   4      242.97      265.68     11.68 o
  -1   2   4       30.88       48.09      7.88 o
   0   2   4       72.29       48.36      7.13 o
   1   2   4     9673.20    10128.92    146.21 o
   2   2   4       38.25       26.17      5.98 o
   3   2   4    11180.04    11325.34    193.29 o
   4   2   4     4296.94     4230.98     77.37 o
   5   2   4     1341.85     1165.65     34.88 o
   6   2   4     1482.57     1437.98     60.39 o
   7   2   4        2.11        6.33      6.41 o
   8   2   4      104.13      109.23     27.64 o
   9   2   4       44.45       54.13     13.19 o
  10   2   4     1176.62     1193.83     67.16 o
 -10   3   4     1119.20     1159.70     63.97 o
  -9   3   4      293.18      344.89     36.92 o
  -8   3   4      665.48      686.40     53.03 o
  -7   3   4      180.32      211.59     21.52 o
  -6   3   4      623.41      593.03     41.56 o
  -5   3   4      443.59      402.38     22.12 o
  -4   3   4      803.30      866.18     27.60 o
  -3   3   4     6559.03     6653.91    100.10 o
  -2   3   4      157.87      133.04     10.64 o
  -1   3   4     1684.02     1533.57     30.66 o
   0   3   4        5.17        8.87      2.91 o
   1   3   4     4677.86     4742.18     81.38 o
   2   3   4      547.81      519.37     20.01 o
   3   3   4     2645.24     2634.84     66.62 o
   4   3   4      251.06      214.34     16.40 o
   5   3   4       18.80       19.43      7.23 o
   6   3   4     4851.74     4528.07    104.16 o
   7   3   4       57.55       89.42     15.26 o
   8   3   4      455.00      508.56     35.64 o
   9   3   4       27.26       34.99     14.63 o
  10   3   4     1858.72     2029.32     90.24 o
 -10   4   4     3197.76     3240.50    118.93 o
  -9   4   4      245.79      295.31     36.34 o
  -8   4   4     1815.07     1812.80    131.55 o
  -7   4   4       81.74       98.28     20.16 o
  -6   4   4       21.83       23.58     13.44 o
  -5   4   4     2946.61     3024.78     75.50 o
  -4   4   4      903.26      827.61     46.10 o
  -3   4   4     6249.77     6074.29     96.96 o
  -2   4   4     3262.72     3489.59     75.45 o
  -1   4   4      632.02      638.72     20.98 o
   0   4   4      489.54      496.02     25.49 o
   1   4   4       49.80       48.08      8.20 o
   2   4   4     2749.78     2592.34     55.42 o
   3   4   4      264.40      235.76     36.50 o
   4   4   4     1474.81     1398.81     48.91 o
   5   4   4     2903.09     2766.74     65.07 o
   6   4   4       14.80       23.38      8.61 o
   7   4   4       22.21       36.66     10.46 o
   8   4   4     1079.60     1030.19     47.91 o
   9   4   4     1094.40     1026.16     51.84 o
 -10   5   4      655.68      802.34     81.77 o
  -9   5   4     1303.42     1277.38     69.97 o
  -8   5   4     1553.57     1555.13     75.69 o
  -7   5   4     2481.83     2534.45     96.34 o
  -6   5   4      736.51      750.62     34.43 o
  -5   5   4     1352.76     1348.86     46.25 o
  -4   5   4     5539.46     5525.76    112.42 o
  -3   5   4     4866.76     4778.32     84.53 o
  -2   5   4     2818.08     2921.81     58.88 o
  -1   5   4     1644.34     1563.30     48.88 o
   0   5   4      528.22      506.14     44.19 o
   1   5   4      614.55      575.79     29.71 o
   2   5   4     3454.88     3360.72    105.04 o
   3   5   4     5226.81     5012.69    111.86 o
   4   5   4     3133.74     2992.79     81.62 o
   5   5   4     1238.33     1189.74     51.30 o
   6   5   4      999.34      925.53     43.67 o
   7   5   4      589.87      627.46     43.63 o
   8   5   4       72.53       56.86     13.37 o
   9   5   4     1856.25     1939.01    127.38 o
  -9   6   4      131.30      129.30     26.40 o
  -8   6   4     1812.92     1965.81     89.75 o
  -7   6   4       82.88      159.10     36.95 o
  -6   6   4      696.90      747.01     44.52 o
  -5   6   4      445.17      462.39     28.20 o
  -4   6   4      265.54      277.09     40.92 o
  -3   6   4       80.39      107.24     15.55 o
  -2   6   4     2742.30     2605.79     81.57 o
  -1   6   4     6026.43     6004.37    125.76 o
   0   6   4      236.45      246.95     23.04 o
   1   6   4     5233.16     5005.65    114.08 o
   2   6   4      864.70      728.82     36.66 o
   3   6   4      220.61      250.97     27.84 o
   4   6   4      301.27      300.94     27.76 o
   5   6   4      747.69      749.75     70.91 o
   6   6   4      902.48      737.80     49.78 o
   7   6   4        5.76        7.49      8.09 o
   8   6   4     3233.11     3381.61    124.60 o
  -8   7   4       58.44       92.10     23.11 o
  -7   7   4       17.45        3.65     11.85 o
  -6   7   4        0.13        3.95      8.74 o
  -5   7   4       77.76       97.37     30.72 o
  -4   7   4      369.60      413.41     38.10 o
  -3   7   4      157.75      197.13     28.77 o
  -2   7   4      484.77      518.77     34.51 o
  -1   7   4      338.94      383.54     29.43 o
   0   7   4      300.67      292.27     33.66 o
   1   7   4        6.72       23.07      9.30 o
   2   7   4      570.03      576.86     35.20 o
   3   7   4        9.48        3.82      6.70 o
   4   7   4       74.30      110.29     23.09 o
   5   7   4      783.34      790.66     54.78 o
   6   7   4       16.87       18.56     11.76 o
   7   7   4      240.27      223.27     49.20 o
  -6   8   4      135.00      109.19     31.76 o
  -5   8   4     2468.79     2455.25    139.92 o
  -4   8   4        0.98       24.48     14.81 o
  -3   8   4      119.14      124.88     23.55 o
  -2   8   4      394.06      387.23     31.42 o
  -1   8   4     1103.40     1071.51     47.91 o
   0   8   4      462.62      510.91     36.63 o
   1   8   4      691.96      781.80     55.41 o
   2   8   4     4303.87     4373.78    133.87 o
   3   8   4       82.76       75.10     19.29 o
   4   8   4      420.93      551.32     50.48 o
   5   8   4     1157.25     1229.00     72.00 o
  -6   9   4      533.83      535.79     72.00 o
  -5   9   4      600.47      645.47     79.67 o
  -4   9   4        0.48       -9.28     11.02 o
  -3   9   4     1159.34     1301.27     71.46 o
  -2   9   4     3036.47     3089.24    118.39 o
  -1   9   4        3.41       13.18      8.43 o
   0   9   4        9.82       15.28      8.92 o
   1   9   4      516.41      536.79     50.03 o
   2   9   4     2522.56     2664.04    118.84 o
   3   9   4      794.09      760.95     98.24 o
  -3  10   4     1088.41     1039.03     91.74 o
  -2  10   4     1172.13     1152.14     97.54 o
  -1  10   4      443.93      425.57     44.27 o
   0  10   4      218.79      156.51     41.79 o
   1  10   4       16.33        4.28     17.90 o
 -11   1   5      546.65      521.55     48.59 o
 -10   1   5      762.70      653.37     71.05 o
  -9   1   5       76.14       72.31     16.58 o
  -8   1   5       94.08      107.44     20.18 o
  -7   1   5        2.18        5.22      6.18 o
  -6   1   5      323.48      302.59     29.03 o
  -5   1   5      837.07      806.78     59.43 o
  -4   1   5    12869.17    11474.71    523.61 o
  -3   1   5     5253.95     5243.43    109.79 o
  -2   1   5     3115.68     3112.02     54.38 o
  -1   1   5      939.05      969.62     29.87 o
   0   1   5       95.84      125.84     10.44 o
   1   1   5     4995.95     5317.53    107.13 o
   2   1   5     3911.25     3948.42     82.56 o
   3   1   5    12106.34    12254.01    176.80 o
   4   1   5     2435.67     2377.64     62.00 o
   5   1   5     1032.00     1027.27     52.11 o
   6   1   5     2923.23     2856.36     84.91 o
   7   1   5      292.71      236.13     32.13 o
   8   1   5     1388.38     1388.51     70.92 o
   9   1   5      482.30      535.30     49.29 o
 -10   2   5     1158.80     1060.32     60.36 o
  -9   2   5     1681.62     1609.05     74.75 o
  -8   2   5      919.50      905.98     41.62 o
  -7   2   5       42.71       37.40     10.18 o
  -6   2   5      574.28      538.38     36.48 o
  -5   2   5     1657.76     1703.98     67.14 o
  -4   2   5     1686.71     1564.48     52.19 o
  -3   2   5     4109.21     4188.99     87.38 o
  -2   2   5     6104.86     6449.31     99.95 o
  -1   2   5      859.03      897.41     25.77 o
   0   2   5      327.16      372.87     18.80 o
   1   2   5      290.38      278.01     15.06 o
   2   2   5     2507.81     2371.04     50.20 o
   3   2   5        6.57       10.08      6.92 o
   4   2   5     3168.28     2990.05     74.50 o
   5   2   5     1329.96     1227.55     45.21 o
   6   2   5      345.66      383.64     28.45 o
   7   2   5        3.15        3.47      6.53 o
   8   2   5     1753.98     1840.68     85.69 o
   9   2   5     1344.65     1393.55     74.39 o
 -10   3   5        1.75       88.09     31.16 o
  -9   3   5      285.45      290.39     45.71 o
  -8   3   5     4449.63     4413.11    136.37 o
  -7   3   5     5131.42     5066.67    139.40 o
  -6   3   5     1787.55     1660.38     55.45 o
  -5   3   5      144.24      146.96     19.16 o
  -4   3   5        8.44       13.75      5.79 o
  -3   3   5     5036.06     5021.84     86.86 o
  -2   3   5        0.68        7.10      3.11 o
  -1   3   5    11247.13    11158.41    141.87 o
   0   3   5    14188.76    14670.53    208.41 o
   1   3   5     9405.40     9433.29    143.59 o
   2   3   5     2781.22     2790.14    131.20 o
   3   3   5        3.40        3.97      5.90 o
   4   3   5     2846.83     2709.46     72.34 o
   5   3   5      211.88      212.22     30.20 o
   6   3   5      881.03      845.22     39.76 o
   7   3   5      437.82      468.09     33.70 o
   8   3   5     1752.89     1667.51     62.55 o
   9   3   5     1852.00     1950.09     71.31 o
 -10   4   5       31.76       35.60     13.63 o
  -9   4   5       62.05       50.75     18.44 o
  -8   4   5     2451.23     2680.17    120.55 o
  -7   4   5       64.31       56.54     14.74 o
  -6   4   5      417.68      403.38     53.73 o
  -5   4   5      702.97      684.23     27.75 o
  -4   4   5      836.61      785.37     28.77 o
  -3   4   5      528.25      546.68     22.69 o
  -2   4   5       32.34       40.69      6.07 o
  -1   4   5      776.87      732.27     35.69 o
   0   4   5     1653.31     1631.14     48.46 o
   1   4   5        0.67        3.17      4.80 o
   2   4   5     3522.75     3445.21     92.69 o
   3   4   5       89.86       88.20     15.19 o
   4   4   5     1981.46     1843.21     59.34 o
   5   4   5     1732.07     1611.26     56.60 o
   6   4   5      954.79      892.97     42.71 o
   7   4   5      988.74      973.09     46.29 o
   8   4   5        4.24        5.33      7.38 o
   9   4   5        9.91       26.49     16.12 o
 -10   5   5      151.23      117.12     36.82 o
  -9   5   5        9.60       31.07     14.24 o
  -8   5   5       47.89       30.07     14.84 o
  -7   5   5     1055.69     1067.67     58.94 o
  -6   5   5     1005.96     1076.38     62.23 o
  -5   5   5     4245.52     4317.48     87.86 o
  -4   5   5      122.18      129.76     14.72 o
  -3   5   5      181.81      192.55     20.32 o
  -2   5   5      193.31      190.31     14.00 o
  -1   5   5       25.35       27.24      7.25 o
   0   5   5      486.94      487.48     27.36 o
   1   5   5       43.72       49.31      9.24 o
   2   5   5      166.27      156.04     19.05 o
   3   5   5      259.64      260.67     24.35 o
   4   5   5      811.88      711.30     36.86 o
   5   5   5     1676.31     1613.93     59.38 o
   6   5   5      604.40      581.53     53.80 o
   7   5   5     2064.60     2090.40    100.40 o
   8   5   5      165.31      156.78     22.74 o
  -9   6   5      426.13      483.03     49.73 o
  -8   6   5      256.35      273.62     36.81 o
  -7   6   5      402.64      395.44     40.51 o
  -6   6   5     3722.71     4018.40    104.07 o
  -5   6   5      842.08      881.74     44.70 o
  -4   6   5      242.06      264.24     25.61 o
  -3   6   5        0.36        9.87      6.68 o
  -2   6   5     8586.31     8288.91    140.59 o
  -1   6   5      918.19      923.99     34.53 o
   0   6   5      568.40      506.74     25.49 o
   1   6   5     2838.32     2731.07     91.55 o
   2   6   5     1387.36     1363.85     53.88 o
   3   6   5     2447.97     2376.28     75.98 o
   4   6   5      806.71      863.77     54.04 o
   5   6   5     2042.46     2055.83     88.55 o
   6   6   5      171.98      201.99     35.56 o
   7   6   5       29.86       43.81     18.07 o
  -8   7   5      376.93      441.35     60.06 o
  -7   7   5     2446.97     2486.64    101.55 o
  -6   7   5       96.22       68.18     27.84 o
  -5   7   5      196.78      211.65     29.47 o
  -4   7   5      923.40      987.38     55.81 o
  -3   7   5     2024.66     1844.84     79.51 o
  -2   7   5     2761.62     2656.10    120.75 o
  -1   7   5      109.01      125.32     18.46 o
   0   7   5     1857.81     1835.33     63.99 o
   1   7   5      827.31      786.67     46.99 o
   2   7   5        6.11       12.88      7.78 o
   3   7   5     2390.74     2402.82    114.94 o
   4   7   5     2137.91     2153.85     76.81 o
   5   7   5       85.92       73.05     36.89 o
   6   7   5       70.40       86.73     22.38 o
  -6   8   5     1064.22     1265.73    110.11 o
  -5   8   5     1079.03     1128.97     90.99 o
  -4   8   5        2.64       11.99     15.98 o
  -3   8   5       21.84       31.72     15.76 o
  -2   8   5     2488.65     2485.81    100.93 o
  -1   8   5        8.49       20.36     10.11 o
   0   8   5        0.27        5.77      7.08 o
   1   8   5      453.22      530.46     38.78 o
   2   8   5     1950.88     1956.26     73.09 o
   3   8   5      193.42      187.75     25.88 o
   4   8   5      391.88      466.46     48.57 o
  -5   9   5     2182.59     2386.51    148.25 o
  -4   9   5      131.77      182.40     30.88 o
  -3   9   5      276.21      282.01     56.45 o
  -2   9   5      846.74      836.31     89.89 o
  -1   9   5       47.18       76.36     19.52 o
   0   9   5       14.60       32.34     10.79 o
   1   9   5       36.42       34.91     11.02 o
   2   9   5      863.05      806.43     48.16 o
   3   9   5       34.04       38.24     16.95 o
  -9   0   6      755.58      829.15     72.59 o
  -8   0   6     8464.93     8547.36    306.26 o
  -7   0   6    18119.89    17755.80    539.51 o
  -6   0   6       26.34      175.26     34.09 o
  -5   0   6     2817.17     2609.91    126.20 o
  -4   0   6     1442.57     1484.79     86.61 o
  -3   0   6     1528.74     1362.97     80.39 o
  -2   0   6        7.73       16.08      6.12 o
  -1   0   6     3155.94     3197.21     85.17 o
   0   0   6    10951.75    10970.75    283.77 o
   1   0   6     1117.66     1239.05     48.37 o
   2   0   6    18147.75    15527.72   1758.99 o
   3   0   6     1778.79     1791.36     62.39 o
   4   0   6      830.20      795.59     64.40 o
   5   0   6      337.50      352.40     50.51 o
   6   0   6      822.03      822.18     71.47 o
   7   0   6     1073.09     1021.43     84.70 o
   8   0   6      475.48      551.03     71.31 o
   9   0   6     1724.07     1874.54    127.61 o
 -10   1   6     1161.32     1068.77     61.14 o
  -9   1   6     1127.23     1123.88     49.87 o
  -8   1   6       69.15       99.87     20.25 o
  -7   1   6       14.15       24.26     10.58 o
  -6   1   6      418.78      406.05     62.75 o
  -5   1   6      180.78      211.19     27.86 o
  -4   1   6        5.02       19.06      8.55 o
  -3   1   6     1379.11     1408.18     82.79 o
  -2   1   6     5285.79     5181.54     94.64 o
  -1   1   6      108.98      112.18     10.60 o
   0   1   6      224.02      231.81     14.81 o
   1   1   6     1913.77     1925.47     45.07 o
   2   1   6     3018.08     2990.04     82.33 o
   3   1   6      808.93      770.25     32.79 o
   4   1   6      261.67      252.92     29.02 o
   5   1   6     5938.24     6079.45    162.79 o
   6   1   6      419.60      401.26     39.43 o
   7   1   6      740.61      848.99     65.57 o
   8   1   6      214.08      244.52     35.27 o
   9   1   6     3259.83     3437.29    183.75 o
 -10   2   6        6.67       14.07      9.74 o
  -9   2   6       50.54       53.83     15.44 o
  -8   2   6      159.15      150.20     20.07 o
  -7   2   6       72.76       96.45     16.00 o
  -6   2   6       81.59       85.13     18.53 o
  -5   2   6      116.35      112.62     21.75 o
  -4   2   6     6943.78     7081.15    177.56 o
  -3   2   6     1035.47     1049.29     36.54 o
  -2   2   6     2532.42     2386.10    188.94 o
  -1   2   6     2200.79     2115.83     46.43 o
   0   2   6      234.00      190.09     13.96 o
   1   2   6      304.15      137.20     36.05 o
   2   2   6      318.50      290.17     35.97 o
   3   2   6       81.36       59.12     11.87 o
   4   2   6       12.09       25.02      8.94 o
   5   2   6      364.07      444.35     39.63 o
   6   2   6      754.21      663.97     74.14 o
   7   2   6       70.43       68.12     23.31 o
   8   2   6     2541.46     2657.71    107.64 o
 -10   3   6      401.20      405.46     47.70 o
  -9   3   6      876.94      825.64     54.03 o
  -8   3   6     2027.05     2084.34     71.22 o
  -7   3   6     1556.70     1602.52     58.83 o
  -6   3   6        1.08       13.71      6.56 o
  -5   3   6      388.03      291.43     43.68 o
  -4   3   6     2918.32     2751.43     93.96 o
  -3   3   6      852.28      797.44     33.49 o
  -2   3   6      872.64      867.68     35.19 o
  -1   3   6     6947.94     6695.05    167.79 o
   0   3   6        1.88       10.87      5.19 o
   1   3   6     2894.32     2578.92    149.85 o
   2   3   6       20.67       37.96     16.32 o
   3   3   6     3306.62     3239.79     81.95 o
   4   3   6      548.10      561.70     30.59 o
   5   3   6      158.28      189.45     28.50 o
   6   3   6      243.84      241.69     33.04 o
   7   3   6       22.99       26.20     11.30 o
   8   3   6      158.85      143.62     31.84 o
 -10   4   6      879.60      883.09     87.20 o
  -9   4   6       16.88       29.71     12.96 o
  -8   4   6      163.96      181.70     29.98 o
  -7   4   6       76.23       96.57     16.64 o
  -6   4   6       96.61      116.19     17.71 o
  -5   4   6     3724.02     3649.25    123.78 o
  -4   4   6     1912.27     1818.47     57.37 o
  -3   4   6     5000.76     4832.57    136.64 o
  -2   4   6      214.44      255.29     28.57 o
  -1   4   6      385.81      311.25     33.47 o
   0   4   6      567.26      543.94     27.74 o
   1   4   6      710.20      733.69     28.20 o
   2   4   6     1807.59     1673.24     55.33 o
   3   4   6     3318.57     3091.78     82.56 o
   4   4   6    11486.01    11516.32    214.57 o
   5   4   6     1269.82     1270.76     76.95 o
   6   4   6      394.71      425.37     43.16 o
   7   4   6        9.86       36.44     14.16 o
   8   4   6      488.90      529.08     72.95 o
  -9   5   6       60.47       57.60     23.59 o
  -8   5   6     1221.75     1250.26     68.07 o
  -7   5   6       22.85       36.70     10.99 o
  -6   5   6      593.15      672.80     48.54 o
  -5   5   6     1822.86     2047.25     65.85 o
  -4   5   6      103.44      126.40     17.75 o
  -3   5   6        4.53        6.88     11.32 o
  -2   5   6        7.06       12.28     13.36 o
  -1   5   6     4300.26     3946.86    158.49 o
   0   5   6       84.40      101.14     14.97 o
   1   5   6     1825.68     1832.11     59.56 o
   2   5   6      716.46      638.98     36.82 o
   3   5   6      825.94      794.53     39.34 o
   4   5   6       37.19       42.89     11.25 o
   5   5   6      110.86      136.28     20.19 o
   6   5   6     4012.94     3990.70    154.56 o
   7   5   6      143.97      158.12     62.89 o
  -8   6   6      494.48      457.13     46.24 o
  -7   6   6     1357.72     1403.08     72.48 o
  -6   6   6     2310.95     2419.60    100.03 o
  -5   6   6      654.50      626.77     48.28 o
  -4   6   6       23.76       30.60     14.73 o
  -3   6   6        0.20        9.41      7.73 o
  -2   6   6        3.02       11.90      7.21 o
  -1   6   6      992.99      937.76     35.73 o
   0   6   6     3179.42     2961.03     70.91 o
   1   6   6     4078.66     4038.33    103.19 o
   2   6   6       13.62        9.49     14.36 o
   3   6   6     1324.92     1318.34     72.31 o
   4   6   6      175.49      197.36     25.04 o
   5   6   6       10.20       15.46      7.61 o
   6   6   6      883.43      852.96     57.46 o
  -7   7   6       79.18      108.86     34.09 o
  -6   7   6       44.10       51.40     26.46 o
  -5   7   6      302.99      314.70     38.71 o
  -4   7   6       69.58       70.58     14.46 o
  -3   7   6      338.56      316.91     29.65 o
  -2   7   6      183.11      171.18     22.96 o
  -1   7   6       34.01       48.93     17.75 o
   0   7   6     1755.34     1642.68     61.11 o
   1   7   6       13.89       38.91     20.62 o
   2   7   6        8.69       22.97     10.03 o
   3   7   6       80.55       91.94     17.39 o
   4   7   6      905.11      906.29     48.94 o
   5   7   6        4.75       12.45     10.92 o
  -5   8   6      167.69      175.51     49.79 o
  -4   8   6      169.61      182.37     25.53 o
  -3   8   6     1787.92     1773.41     68.66 o
  -2   8   6      510.56      542.04     39.98 o
  -1   8   6      298.51      376.47     42.19 o
   0   8   6     3332.47     3322.48     98.26 o
   1   8   6      993.65      941.15     54.22 o
   2   8   6       99.41       92.99     17.43 o
   3   8   6      268.18      271.49     31.07 o
   4   8   6       42.09       55.84     27.71 o
  -4   9   6      580.37      649.23    137.12 o
  -3   9   6      199.17      230.61     28.71 o
  -2   9   6      685.05      681.96     50.71 o
  -1   9   6     2093.17     1880.06    105.80 o
   0   9   6      862.54      853.87     85.92 o
   1   9   6       58.82       94.61     31.49 o
   2   9   6      253.96      351.58     60.91 o
 -10   1   7      534.90      478.50     83.25 o
  -9   1   7     1638.77     1590.46     77.61 o
  -8   1   7        7.35        3.05      7.12 o
  -7   1   7     1003.18      969.49     55.58 o
  -6   1   7       25.42       26.14     11.27 o
  -5   1   7     2327.82     2193.32     83.98 o
  -4   1   7       24.23       45.87     13.35 o
  -3   1   7     3554.15     3383.96    105.86 o
  -2   1   7     4037.84     4008.29    111.74 o
  -1   1   7       31.07       34.76      7.14 o
   0   1   7      190.88      150.89     12.75 o
   1   1   7     3782.55     3641.16     72.39 o
   2   1   7     1696.75     1693.06     44.67 o
   3   1   7       63.40       61.29     15.90 o
   4   1   7     4128.86     3989.98    146.88 o
   5   1   7     2649.18     2561.74    109.71 o
   6   1   7        0.97        0.65      8.45 o
   7   1   7       11.44       31.07     11.36 o
   8   1   7     1299.31     1228.73     72.07 o
 -10   2   7       10.21       23.74     11.47 o
  -9   2   7      253.36      283.19     28.79 o
  -8   2   7     2097.85     2036.80     71.45 o
  -7   2   7      477.83      475.01     43.28 o
  -6   2   7     7344.40     7443.47    197.43 o
  -5   2   7      932.32      944.89     53.40 o
  -4   2   7      369.98      332.65     33.05 o
  -3   2   7     1009.43      892.08     48.71 o
  -2   2   7     6122.01     5969.56    181.39 o
  -1   2   7     9412.62     9139.32    141.79 o
   0   2   7      181.05      145.15     17.87 o
   1   2   7     4705.29     4684.34     87.30 o
   2   2   7      870.52      845.24     36.47 o
   3   2   7     1729.49     1713.63     56.26 o
   4   2   7        0.14       10.07      7.54 o
   5   2   7     1817.33     1856.14     80.25 o
   6   2   7     2893.10     2655.59    129.42 o
   7   2   7      116.83      126.15     24.66 o
 -10   3   7      748.02      683.21     84.01 o
  -9   3   7       45.36       72.96     29.57 o
  -8   3   7      584.33      597.23     41.77 o
  -7   3   7     1836.68     1779.82     73.51 o
  -6   3   7     4406.34     4380.98    109.53 o
  -5   3   7      917.51      830.19     39.71 o
  -4   3   7      161.22      172.35     25.50 o
  -3   3   7      478.72      447.44     36.07 o
  -2   3   7       40.04       53.13     11.38 o
  -1   3   7      703.58      700.44     41.50 o
   0   3   7       64.16       77.13     10.59 o
   1   3   7     1373.53     1350.82     40.29 o
   2   3   7      177.52      178.44     44.88 o
   3   3   7       92.96       87.32     14.47 o
   4   3   7        7.27       19.39     13.41 o
   5   3   7      349.61      338.04     37.96 o
   6   3   7     1293.08     1290.69     68.84 o
   7   3   7      345.16      332.31     40.49 o
  -9   4   7        4.95       11.56     10.37 o
  -8   4   7       21.90       37.14     10.65 o
  -7   4   7      803.58      698.14     39.89 o
  -6   4   7        8.15        6.51      6.79 o
  -5   4   7      610.59      655.05     35.04 o
  -4   4   7       35.29       68.01     17.79 o
  -3   4   7     4055.59     4234.03    130.52 o
  -2   4   7      186.41      219.07     21.95 o
  -1   4   7      412.30      398.63     36.97 o
   0   4   7      113.09      133.49     19.44 o
   1   4   7      406.30      408.50     27.24 o
   2   4   7     5878.63     5948.34    129.42 o
   3   4   7     1116.58     1120.73     47.02 o
   4   4   7      136.61      157.74     21.29 o
   5   4   7       61.35      111.46     22.49 o
   6   4   7      786.07      845.69     55.92 o
   7   4   7      954.57      956.43     74.95 o
  -9   5   7      839.87      861.01     79.11 o
  -8   5   7      481.11      463.14     46.57 o
  -7   5   7     1303.18     1356.16     99.78 o
  -6   5   7       88.99       89.31     20.04 o
  -5   5   7      338.95      295.72     36.84 o
  -4   5   7       85.85      130.46     24.44 o
  -3   5   7      784.85      796.02     50.69 o
  -2   5   7     1948.43     1867.78     62.71 o
  -1   5   7     3957.09     3862.06     98.51 o
   0   5   7     4784.87     4847.51    117.42 o
   1   5   7      623.12      637.72     33.98 o
   2   5   7     2226.43     2187.71     69.44 o
   3   5   7       14.08       11.29      7.14 o
   4   5   7       16.04       15.21     10.11 o
   5   5   7       26.79       22.12     10.20 o
   6   5   7       59.28       98.24     31.36 o
  -7   6   7      192.60      205.71     33.48 o
  -6   6   7      679.63      670.73     85.79 o
  -5   6   7     2602.59     2549.67    104.34 o
  -4   6   7      488.65      444.28     43.51 o
  -3   6   7        0.32        8.17     13.03 o
  -2   6   7      501.24      490.87     63.48 o
  -1   6   7        7.32       18.80      8.76 o
   0   6   7      373.45      436.59     42.77 o
   1   6   7      118.00      110.55     17.66 o
   2   6   7     1400.00     1383.27     57.86 o
   3   6   7      421.68      432.15     54.20 o
   4   6   7      107.61      100.91     18.21 o
   5   6   7      363.79      381.81     34.61 o
  -6   7   7      624.52      686.64     54.81 o
  -5   7   7       74.73      103.76     38.62 o
  -4   7   7     5956.61     6337.90    190.21 o
  -3   7   7     1801.35     1822.52     68.82 o
  -2   7   7       92.22      102.90     25.33 o
  -1   7   7      219.38      267.70     35.38 o
   0   7   7     1021.96      986.77     60.76 o
   1   7   7       68.52       80.51     16.45 o
   2   7   7       86.74      124.02     20.64 o
   3   7   7     2372.96     2598.43     88.53 o
   4   7   7      778.60      793.75     47.83 o
   5   7   7     1160.81     1078.13     92.53 o
  -5   8   7      472.00      416.63     65.29 o
  -4   8   7       69.71       64.07     19.89 o
  -3   8   7      479.53      522.24     40.11 o
  -2   8   7      786.89      760.98     44.64 o
  -1   8   7        2.13       14.36     10.18 o
   0   8   7      103.47      137.68     26.64 o
   1   8   7      606.20      690.13     58.04 o
   2   8   7      138.08      191.40     31.18 o
   3   8   7       22.67       26.72     21.78 o
 -10   0   8       27.76       36.33     20.44 o
  -9   0   8       37.11       43.47     18.79 o
  -8   0   8      335.27      357.86     58.54 o
  -7   0   8     3102.81     2942.47    157.33 o
  -6   0   8     3087.78     3202.50    161.47 o
  -5   0   8     3468.34     3110.23    154.70 o
  -4   0   8       90.31      112.57     30.97 o
  -3   0   8     2896.60     2609.71    133.04 o
  -2   0   8        8.93       21.42     14.48 o
  -1   0   8     3316.79     3124.48    143.01 o
   0   0   8    16744.18    16506.00    489.75 o
   1   0   8     2079.69     2067.59     74.08 o
   2   0   8       13.11       17.77      9.01 o
   3   0   8      650.61      676.04     62.10 o
   4   0   8        1.24        3.72     10.83 o
   5   0   8      805.31      773.25     71.93 o
   6   0   8     1706.09     1880.76    123.60 o
   7   0   8    11210.69    11776.02    415.88 o
 -10   1   8      574.01      548.86     53.05 o
  -9   1   8      644.92      654.02    122.04 o
  -8   1   8      100.84      102.78     28.17 o
  -7   1   8      297.60      331.23     38.94 o
  -6   1   8     3247.85     3283.48    116.85 o
  -5   1   8     3348.00     3397.23    116.40 o
  -4   1   8       22.18       23.84     16.86 o
  -3   1   8        3.75        9.42      9.71 o
  -2   1   8     4094.76     4162.96    125.51 o
  -1   1   8     1779.94     1751.03     55.25 o
   0   1   8     5073.65     4822.71    135.71 o
   1   1   8      574.52      574.00     35.62 o
   2   1   8      948.90     1002.03     41.17 o
   3   1   8        9.90       22.87     15.73 o
   4   1   8      830.54      915.31    108.53 o
   5   1   8     1349.10     1360.29     69.76 o
   6   1   8       39.10       46.55     15.45 o
   7   1   8      462.18      596.09     54.78 o
  -9   2   8     1520.66     1580.96     65.09 o
  -8   2   8      510.04      521.78     60.60 o
  -7   2   8        0.78       -1.88     12.97 o
  -6   2   8     1763.31     1777.54     81.54 o
  -5   2   8       75.39       86.40     20.23 o
  -4   2   8      548.63      488.14     41.58 o
  -3   2   8       32.58       50.65     29.39 o
  -2   2   8      179.70      204.68     27.88 o
  -1   2   8      279.89      261.81     22.14 o
   0   2   8       36.23       44.74      8.68 o
   1   2   8     3924.03     3912.64     81.87 o
   2   2   8        5.96       -3.25      7.39 o
   3   2   8     4540.48     4688.99    110.62 o
   4   2   8      448.40      454.73     82.84 o
   5   2   8        4.74       34.23     12.54 o
   6   2   8        4.09       23.57     13.74 o
   7   2   8       96.39      170.42     42.52 o
  -9   3   8     1301.70     1454.71     63.27 o
  -8   3   8      124.38      174.87     23.79 o
  -7   3   8       20.30       16.29      8.70 o
  -6   3   8       56.50       60.33     13.10 o
  -5   3   8     1424.01     1384.13     70.70 o
  -4   3   8      107.60      130.18     28.37 o
  -3   3   8      406.62      449.10     66.04 o
  -2   3   8     1635.71     1607.93     70.82 o
  -1   3   8      932.16      931.84     46.55 o
   0   3   8       23.66       27.17      9.22 o
   1   3   8      542.79      564.02     30.74 o
   2   3   8      581.43      629.58     33.42 o
   3   3   8      214.03      215.89     23.76 o
   4   3   8      676.43      753.60     49.03 o
   5   3   8       30.42       23.62     12.01 o
   6   3   8     1883.44     1881.74     88.66 o
  -9   4   8       56.76       76.74     26.75 o
  -8   4   8        9.06       10.53     10.90 o
  -7   4   8      253.24      281.12     29.22 o
  -6   4   8      519.13      509.48     47.16 o
  -5   4   8     2354.93     2277.26     96.53 o
  -4   4   8     1253.72     1183.77     97.39 o
  -3   4   8     6452.03     6308.14    176.37 o
  -2   4   8     2810.06     2733.19    100.98 o
  -1   4   8       60.27       90.52     15.86 o
   0   4   8     1181.99     1151.24     46.67 o
   1   4   8     1672.80     1645.34     57.00 o
   2   4   8     1502.43     1471.49     58.64 o
   3   4   8      890.49      889.10     42.91 o
   4   4   8     3944.58     4081.50    107.82 o
   5   4   8     1988.26     1853.26     95.51 o
   6   4   8      130.40      136.59     26.13 o
  -7   5   8      182.05      232.19     36.02 o
  -6   5   8      369.57      408.87     45.00 o
  -5   5   8      115.21       92.82     21.95 o
  -4   5   8      855.09      819.10     55.07 o
  -3   5   8      403.07      412.73     46.12 o
  -2   5   8      501.26      559.33     35.71 o
  -1   5   8     1761.15     1764.62     62.39 o
   0   5   8      520.78      562.32     47.06 o
   1   5   8       69.48       73.14     13.84 o
   2   5   8     1006.18      905.40     43.33 o
   3   5   8     2735.34     2554.76     80.80 o
   4   5   8      715.92      703.74     41.60 o
   5   5   8      251.96      258.66     36.78 o
  -7   6   8      628.55      596.17     76.41 o
  -6   6   8      316.80      371.63     45.16 o
  -5   6   8       16.44       24.60     17.16 o
  -4   6   8      565.72      467.51     46.28 o
  -3   6   8      686.55      735.71     55.65 o
  -2   6   8       82.29       75.90     14.96 o
  -1   6   8     1849.09     1935.34     86.09 o
   0   6   8      486.60      510.80     46.72 o
   1   6   8      473.29      441.26    109.68 o
   2   6   8       69.89       77.08     19.14 o
   3   6   8      175.81      215.52     24.95 o
   4   6   8      489.49      492.58     40.12 o
  -6   7   8        4.03       25.90     19.51 o
  -5   7   8      340.41      354.75     44.54 o
  -4   7   8       13.80        9.07     22.59 o
  -3   7   8       76.17       91.12     23.08 o
  -2   7   8       17.71       29.08     10.17 o
  -1   7   8      533.58      580.83     51.47 o
   0   7   8        7.72       21.23     11.96 o
   1   7   8       31.70       28.90     13.50 o
   2   7   8       15.36       27.56     13.80 o
   3   7   8        2.25       14.71     16.22 o
  -3   8   8     2479.36     2393.15    148.41 o
  -2   8   8      557.62      616.91     75.78 o
  -1   8   8     1184.74     1319.14    105.43 o
  -9   1   9       22.02       54.91     16.94 o
  -8   1   9        8.79       -2.48     28.88 o
  -7   1   9      327.39      386.25     44.23 o
  -6   1   9      324.06      357.38     41.17 o
  -5   1   9      233.74      300.40     37.40 o
  -4   1   9     3671.33     3509.92    120.90 o
  -3   1   9     1260.15     1315.73     66.11 o
  -2   1   9      238.46      216.15     29.67 o
  -1   1   9        2.35       14.46      9.70 o
   0   1   9       19.95       24.61      9.91 o
   1   1   9      437.37      432.97     31.53 o
   2   1   9      113.26      129.24     18.46 o
   3   1   9     3500.00     3488.94    116.82 o
   4   1   9      888.40      910.28     67.71 o
   5   1   9      479.44      494.59     47.16 o
   6   1   9      430.43      459.75     48.69 o
  -9   2   9     1423.51     1357.78     74.54 o
  -8   2   9      255.44      294.35     40.15 o
  -7   2   9       11.48       23.68     18.97 o
  -6   2   9      341.25      361.74     58.54 o
  -5   2   9     4882.28     4899.22    155.42 o
  -4   2   9     3387.23     3549.02    123.79 o
  -3   2   9      334.52      410.02     40.72 o
  -2   2   9       73.34       76.40     18.39 o
  -1   2   9      459.61      434.56     38.56 o
   0   2   9      479.34      472.04     31.93 o
   1   2   9      202.98      209.58     23.40 o
   2   2   9     1313.76     1257.38     49.72 o
   3   2   9      707.70      645.36     44.17 o
   4   2   9        2.17       18.36      9.16 o
   5   2   9        7.53       21.11     10.44 o
   6   2   9     1001.81      956.60     86.68 o
  -8   3   9      704.85      738.24     46.04 o
  -7   3   9     1458.58     1453.67     61.34 o
  -6   3   9      504.65      493.38     48.53 o
  -5   3   9     1964.79     1837.89    130.38 o
  -4   3   9        1.45        5.37     15.22 o
  -3   3   9      241.92      233.77     32.25 o
  -2   3   9      407.96      394.15     40.66 o
  -1   3   9     2238.33     2141.95     87.17 o
   0   3   9     6037.11     5909.17    167.69 o
   1   3   9     3022.92     3044.59    105.77 o
   2   3   9      367.96      412.10     51.76 o
   3   3   9        0.14        1.10      6.51 o
   4   3   9      546.30      633.54     67.79 o
   5   3   9      185.78      224.66     33.73 o
  -8   4   9     1973.67     2092.19    136.37 o
  -7   4   9      116.03      109.16     23.71 o
  -6   4   9      570.43      591.74     54.20 o
  -5   4   9      670.65      651.61     55.26 o
  -4   4   9       99.41      103.87     22.91 o
  -3   4   9     1206.24     1171.70     65.04 o
  -2   4   9      120.93      121.21     29.57 o
  -1   4   9     1674.93     1819.15     80.71 o
   0   4   9        0.69       28.32     14.38 o
   1   4   9      133.91      136.66     25.11 o
   2   4   9      310.62      298.81     28.64 o
   3   4   9      145.13      188.73     24.35 o
   4   4   9      594.46      623.02     49.60 o
   5   4   9       94.73      115.90     32.87 o
  -7   5   9     1938.85     1854.17    130.41 o
  -6   5   9      710.35      611.91     88.70 o
  -5   5   9     1199.36     1323.17     74.93 o
  -4   5   9       20.63        5.24     13.13 o
  -3   5   9      525.31      550.22     50.48 o
  -2   5   9       14.17       31.84     13.97 o
  -1   5   9        8.45       18.30     14.02 o
   0   5   9      342.90      369.64     40.31 o
   1   5   9      402.57      376.76     41.28 o
   2   5   9     1180.96     1203.54     66.93 o
   3   5   9      153.68      188.78     24.74 o
   4   5   9     1855.16     1672.00    113.50 o
  -5   6   9       43.05       76.77     21.60 o
  -4   6   9      710.85      788.85     57.20 o
  -3   6   9       64.98       74.44     26.39 o
  -2   6   9     2780.51     2885.72    178.29 o
  -1   6   9      467.53      508.98     49.06 o
   0   6   9      123.86      174.67     30.06 o
   1   6   9     1355.72     1555.52     79.49 o
   2   6   9      177.14      206.70     33.51 o
   3   6   9      617.78      590.69     49.96 o
  -3   7   9      607.18      562.31     72.66 o
  -1   7   9      411.26      378.82     58.77 o
   0   7   9      237.21      263.12     54.26 o
  -7   0  10     2368.02     2205.81    144.76 o
  -6   0  10      353.66      309.29     58.11 o
  -5   0  10      220.48      240.58     49.92 o
  -4   0  10     2969.34     2800.21    155.72 o
  -3   0  10     1768.60     1633.14    110.50 o
  -2   0  10        4.00       39.52     20.14 o
  -1   0  10     2099.24     2051.25    123.89 o
   0   0  10     4539.63     4630.20    199.88 o
   2   0  10     6341.33     6628.83    252.72 o
   3   0  10      685.96      838.01     75.49 o
   4   0  10      406.61      436.87     64.56 o
   5   0  10        0.60       12.87     16.39 o
  -7   1  10      782.45      801.46     58.42 o
  -6   1  10      210.79      184.10     31.40 o
  -5   1  10       35.69       37.54     12.89 o
  -4   1  10      325.08      311.25     38.66 o
  -3   1  10       79.13       97.08     21.05 o
  -2   1  10     1768.05     1827.08     83.07 o
  -1   1  10      148.24      191.71     29.06 o
   0   1  10       21.45       43.29     13.55 o
   1   1  10     1335.28     1157.01     86.84 o
   2   1  10       54.42       98.88     20.11 o
   3   1  10      100.46      145.77     24.70 o
   4   1  10      325.54      319.82     38.69 o
   5   1  10     2363.08     2346.79    145.35 o
  -7   2  10        6.44       -0.92     10.06 o
  -6   2  10      477.84      430.48     47.96 o
  -5   2  10      340.23      387.37     45.00 o
  -4   2  10     5645.66     5434.04    169.27 o
  -3   2  10       87.44      104.62     22.99 o
  -2   2  10     2275.51     2231.62     93.03 o
  -1   2  10      750.11      756.17     50.36 o
   0   2  10      107.67      126.69     35.87 o
   1   2  10       54.63       83.95     19.74 o
   2   2  10      142.72      113.59     32.51 o
   3   2  10     1630.88     1707.34     78.94 o
   4   2  10       19.03       24.61     15.09 o
  -7   3  10     1910.51     1899.52    131.76 o
  -6   3  10      499.46      452.78     49.27 o
  -5   3  10      430.00      434.70     47.26 o
  -4   3  10     1203.49     1208.24     68.77 o
  -3   3  10       45.50       64.64     17.93 o
  -2   3  10      903.35      892.12     56.85 o
  -1   3  10     1281.44     1290.13    128.34 o
   0   3  10     1038.72     1242.30     98.56 o
   1   3  10       17.20       20.34     10.66 o
   2   3  10      383.38      394.63     40.75 o
   3   3  10     1629.65     1663.60     78.30 o
   4   3  10      151.04      180.59     29.11 o
  -6   4  10      543.51      646.65     82.89 o
  -5   4  10      552.91      556.43     74.09 o
  -4   4  10      626.01      516.05     50.63 o
  -3   4  10     2293.13     2400.29    102.42 o
  -2   4  10      357.86      423.96     44.82 o
  -1   4  10       76.51       86.91     30.90 o
   0   4  10       28.10       55.38     26.75 o
   1   4  10      548.07      538.84     48.00 o
   2   4  10     1121.94     1081.76     63.49 o
   3   4  10      346.05      431.97     66.08 o
   4   4  10     1255.39     1234.67     98.36 o
  -4   5  10        8.24       11.18     10.15 o
  -3   5  10     1321.73     1374.46     76.28 o
  -2   5  10       78.37       94.22     28.68 o
  -1   5  10     2486.11     2596.78    158.28 o
   0   5  10        6.54       20.30     16.85 o
   1   5  10      857.69      839.02     56.75 o
   2   5  10     1975.33     2031.67    105.12 o
   3   5  10       71.72      119.32     36.00 o
  -3   6  10        3.97       -0.72     13.26 o
  -5   1  11     1439.86     1491.90     82.48 o
  -4   1  11     1309.04     1206.30     72.20 o
  -3   1  11     1090.74     1015.10    152.92 o
  -2   1  11     2024.28     1953.65     91.55 o
  -1   1  11      181.58      237.14     34.61 o
   0   1  11      160.72      231.76     48.83 o
   3   1  11       27.43       24.09     14.28 o
  -5   2  11      177.27      207.38     34.63 o
  -4   2  11       91.91       61.16     18.34 o
  -3   2  11       12.80       33.33     14.67 o
  -2   2  11       24.43       45.86     16.14 o
  -1   2  11      915.24      874.79     56.87 o
   0   2  11        9.70      -12.97     13.95 o
   1   2  11     1232.44     1274.71    100.27 o
   3   2  11      225.51      228.87     45.87 o
  -4   3  11       84.42      108.28     26.68 o
  -3   3  11     1691.73     1692.09     86.01 o
  -2   3  11      101.14      146.91     27.69 o
  -1   3  11      486.15      570.97     76.05 o
   0   3  11     1141.15     1351.19    106.98 o
   1   3  11     3311.45     3464.01    181.25 o
  -4   4  11       50.90      139.43     38.50 o
  -3   4  11     1953.35     2088.04    136.96 o
  -2   4  11      142.91      158.15     37.42 o
  -1   4  11       19.51       60.88     29.58 o
   0   4  11       76.34      118.66     36.72 o
   1   4  11       26.75       81.51     29.65 o
  -3   0  12      312.72      517.99     75.46 o
  -2   0  12       27.67       74.93     31.46 o
  -1   0  12       15.79        9.58     15.10 o
  -3   1  12      555.74      546.55     75.95 o
  -2   1  12     1566.35     1737.49     99.63 o
  -1   1  12       39.77       48.69     27.16 o
   0   1  12      608.04      715.79     82.66 o
  -2   2  12      886.89     1067.73     93.69 o
   0   2  12      861.14      831.36     84.57 o
 
